# Supplementary material for: Do Giant Pandas Prefer Steeper Habitats? A Case Study on Panda Spatial Utilization in the Qinling Mountains, China
Source: Ecol Evol. 2025 Mar 5;15(3):e71074. doi: 10.1002/ece3.71074 (PMC11882222; doi:10.1002/ece3.71074)
Supplement: Supplementary file 1 — Data S1 [file ECE3-15-e71074-s001.xlsx]

## Sheet: Sheet1
FID	Longitude_X	Latitude_Y	Date from	Altitude(m)	Slope(°)	Slope Reclassification(°)	Province	Reserves	Area(m²)
0	107.73	33.4555	the third survey	1100	0	0	Shaanxi	Changqing	304.74
1	107.719	33.4881	the third survey	1785	22.2285	20	Shaanxi	Changqing	304.74
2	107.65	33.5236	the third survey	1308	23.6913	20	Shaanxi	Changqing	304.74
3	107.706	33.5257	the third survey	1300	9.44488	5	Shaanxi	Changqing	304.74
4	107.653	33.5275	the third survey	1076	37.8971	35	Shaanxi	Changqing	304.74
5	107.632	33.5282	the third survey	1726	19.8904	15	Shaanxi	Changqing	304.74
6	107.654	33.5287	the third survey	1005	15.44	15	Shaanxi	Changqing	304.74
7	107.654	33.5287	the third survey	1005	15.44	15	Shaanxi	Changqing	304.74
8	107.663	33.5297	the third survey	1197	25.3632	20	Shaanxi	Changqing	304.74
9	107.669	33.5371	the third survey	1200	4.49515	0	Shaanxi	Changqing	304.74
10	107.713	33.5366	the third survey	1523	37.9852	35	Shaanxi	Changqing	304.74
11	107.713	33.5366	the third survey	1523	37.9852	35	Shaanxi	Changqing	304.74
12	107.633	33.539	the third survey	1754	27.5368	25	Shaanxi	Changqing	304.74
13	107.715	33.5379	the third survey	1506	27.8164	25	Shaanxi	Changqing	304.74
14	107.903	33.5349	the third survey	1535	25.4214	20	Shaanxi	Foping	292.652
15	107.63	33.5468	the third survey	1600	3.43891	0	Shaanxi	Changqing	304.74
16	107.901	33.5408	the third survey	1600	0	0	Shaanxi	Foping	292.652
17	107.63	33.5473	the third survey	1602	13.3463	10	Shaanxi	Changqing	304.74
18	107.635	33.5473	the third survey	1507	14.7631	10	Shaanxi	Changqing	304.74
19	107.633	33.5485	the third survey	1576	21.7197	20	Shaanxi	Changqing	304.74
20	107.672	33.5488	the third survey	1236	20.5537	20	Shaanxi	Changqing	304.74
21	107.67	33.5495	the third survey	1310	15.319	15	Shaanxi	Changqing	304.74
22	107.714	33.5496	the third survey	1870	28.1796	25	Shaanxi	Changqing	304.74
23	107.636	33.5522	the third survey	1500	12.6255	10	Shaanxi	Changqing	304.74
24	107.655	33.5521	the third survey	1748	23.8276	20	Shaanxi	Changqing	304.74
25	107.648	33.553	the third survey	1512	25.2532	25	Shaanxi	Changqing	304.74
26	107.649	33.5536	the third survey	1564	25.5133	25	Shaanxi	Changqing	304.74
27	107.649	33.554	the third survey	1584	25.2825	25	Shaanxi	Changqing	304.74
28	107.651	33.5549	the third survey	1649	28.9835	30	Shaanxi	Changqing	304.74
29	107.645	33.5551	the third survey	1500	0	0	Shaanxi	Changqing	304.74
30	107.668	33.5546	the third survey	1400	7.7182	5	Shaanxi	Changqing	304.74
31	107.711	33.5539	the third survey	1767	21.518	20	Shaanxi	Changqing	304.74
32	107.636	33.5556	the third survey	1600	0	0	Shaanxi	Changqing	304.74
33	107.661	33.555	the third survey	1621	37.5064	35	Shaanxi	Changqing	304.74
34	107.664	33.5559	the third survey	1446	34.5218	30	Shaanxi	Changqing	304.74
35	107.665	33.5566	the third survey	1375	39.7922	35	Shaanxi	Changqing	304.74
36	107.668	33.5567	the third survey	1284	23.8332	20	Shaanxi	Changqing	304.74
37	107.664	33.557	the third survey	1366	28.6321	25	Shaanxi	Changqing	304.74
38	107.702	33.5563	the third survey	1375	25.2825	25	Shaanxi	Changqing	304.74
39	107.661	33.5572	the third survey	1438	31.8767	30	Shaanxi	Changqing	304.74
40	107.65	33.5582	the third survey	1805	31.8397	30	Shaanxi	Changqing	304.74
41	107.663	33.5585	the third survey	1400	0	0	Shaanxi	Changqing	304.74
42	107.673	33.5587	the third survey	1333	31.154	30	Shaanxi	Changqing	304.74
43	107.645	33.5595	the third survey	1600	0	0	Shaanxi	Changqing	304.74
44	107.905	33.5538	the third survey	1565	30.6648	30	Shaanxi	Foping	292.652
45	107.898	33.5545	the third survey	1600	8.15901	5	Shaanxi	Foping	292.652
46	107.901	33.5552	the third survey	1500	10.7697	10	Shaanxi	Foping	292.652
47	107.664	33.5608	the third survey	1559	38.5327	35	Shaanxi	Changqing	304.74
48	107.681	33.5607	the third survey	1211	26.1149	25	Shaanxi	Changqing	304.74
49	107.681	33.5607	the third survey	1211	26.1149	25	Shaanxi	Changqing	304.74
50	107.66	33.5613	the third survey	1662	32.1183	30	Shaanxi	Changqing	304.74
51	107.7	33.5607	the third survey	1226	41.2181	40	Shaanxi	Changqing	304.74
52	107.881	33.557	the third survey	1851	30.8917	30	Shaanxi	Foping	292.652
53	107.901	33.5565	the third survey	1500	0	0	Shaanxi	Foping	292.652
54	107.677	33.5617	the third survey	1400	0	0	Shaanxi	Changqing	304.74
55	107.663	33.5625	the third survey	1659	24.2149	20	Shaanxi	Changqing	304.74
56	107.854	33.5585	the third survey	1565	34.2436	30	Shaanxi	Foping	292.652
57	107.702	33.562	the third survey	1318	31.3326	30	Shaanxi	Changqing	304.74
58	107.895	33.5577	the third survey	1700	8.58248	5	Shaanxi	Foping	292.652
59	107.668	33.5629	the third survey	1537	30.5403	25	Shaanxi	Changqing	304.74
60	107.662	33.5633	the third survey	1700	3.03572	0	Shaanxi	Changqing	304.74
61	107.667	33.5633	the third survey	1561	39.4766	35	Shaanxi	Changqing	304.74
62	107.667	33.5633	the third survey	1561	39.4766	35	Shaanxi	Changqing	304.74
63	107.653	33.5636	the third survey	1921	35.6031	35	Shaanxi	Changqing	304.74
64	107.894	33.5586	the third survey	1745	20.7662	20	Shaanxi	Foping	292.652
65	107.684	33.5644	the third survey	1166	32.2361	30	Shaanxi	Changqing	304.74
66	107.674	33.5653	the third survey	1300	0	0	Shaanxi	Changqing	304.74
67	107.667	33.5662	the third survey	1400	0	0	Shaanxi	Changqing	304.74
68	107.662	33.5666	the third survey	1500	0	0	Shaanxi	Changqing	304.74
69	107.843	33.5673	the third survey	1300	0	0	Shaanxi	Foping	292.652
70	107.877	33.5676	the third survey	1841	22.4994	20	Shaanxi	Foping	292.652
71	107.846	33.5689	the third survey	1391	22.7535	20	Shaanxi	Foping	292.652
72	107.655	33.5738	the third survey	2001	39.6448	35	Shaanxi	Changqing	304.74
73	107.809	33.5706	the third survey	1429	41.9951	40	Shaanxi	Foping	292.652
74	107.809	33.5706	the third survey	1429	41.9951	40	Shaanxi	Foping	292.652
75	107.659	33.5741	the third survey	2000	11.3481	10	Shaanxi	Changqing	304.74
76	107.844	33.5702	the third survey	1455	36.2406	35	Shaanxi	Foping	292.652
77	107.845	33.5709	the third survey	1531	47.7659	45	Shaanxi	Foping	292.652
78	107.832	33.5717	the third survey	1200	0	0	Shaanxi	Foping	292.652
79	107.875	33.5725	the third survey	1714	19.1731	15	Shaanxi	Foping	292.652
80	107.704	33.5775	the third survey	1300	3.9311	0	Shaanxi	Changqing	304.74
81	107.82	33.575	the third survey	1300	0	0	Shaanxi	Foping	292.652
82	107.699	33.5782	the third survey	1200	0	0	Shaanxi	Changqing	304.74
83	107.819	33.5758	the third survey	1300	0	0	Shaanxi	Foping	292.652
84	107.829	33.5756	the third survey	1440	27.5593	25	Shaanxi	Foping	292.652
85	107.793	33.5765	the third survey	1600	0	0	Shaanxi	Foping	292.652
86	107.82	33.5764	the third survey	1300	4.71598	0	Shaanxi	Foping	292.652
87	107.815	33.5767	the third survey	1433	35.0956	35	Shaanxi	Foping	292.652
88	107.815	33.5767	the third survey	1433	35.0956	35	Shaanxi	Foping	292.652
89	107.663	33.5801	the third survey	1930	15.8192	15	Shaanxi	Changqing	304.74
90	107.792	33.5779	the third survey	1600	5.47927	5	Shaanxi	Foping	292.652
91	107.872	33.5762	the third survey	1500	15.897	15	Shaanxi	Foping	292.652
92	107.872	33.5762	the third survey	1500	15.897	15	Shaanxi	Foping	292.652
93	107.872	33.5762	the third survey	1500	15.897	15	Shaanxi	Foping	292.652
94	107.872	33.5762	the third survey	1500	15.897	15	Shaanxi	Foping	292.652
95	107.827	33.5773	the third survey	1592	24.8214	20	Shaanxi	Foping	292.652
96	107.812	33.5787	the third survey	1545	36.83	35	Shaanxi	Foping	292.652
97	107.821	33.5792	the third survey	1366	58.2215	55	Shaanxi	Foping	292.652
98	107.663	33.5831	the third survey	1853	19.5833	15	Shaanxi	Changqing	304.74
99	107.618	33.5841	the third survey	1600	0	0	Shaanxi	Changqing	304.74
100	107.662	33.5837	the third survey	1786	45.3367	45	Shaanxi	Changqing	304.74
101	107.751	33.5826	the third survey	1406	27.1436	25	Shaanxi	Foping	292.652
102	107.828	33.5822	the third survey	1600	0	0	Shaanxi	Foping	292.652
103	107.62	33.5874	the third survey	1600	0	0	Shaanxi	Changqing	304.74
104	107.787	33.5844	the third survey	1600	0	0	Shaanxi	Foping	292.652
105	107.823	33.5845	the third survey	1400	0	0	Shaanxi	Foping	292.652
106	107.785	33.5854	the third survey	1600	0	0	Shaanxi	Foping	292.652
107	107.83	33.5847	the third survey	1615	24.3614	20	Shaanxi	Foping	292.652
108	107.82	33.5857	the third survey	1401	17.0624	15	Shaanxi	Foping	292.652
109	107.821	33.5861	the third survey	1400	4.52023	0	Shaanxi	Foping	292.652
110	107.734	33.589	the third survey	1581	26.0082	25	Shaanxi	Foping	292.652
111	107.734	33.589	the third survey	1581	26.0082	25	Shaanxi	Foping	292.652
112	107.71	33.5897	the third survey	1300	0	0	Shaanxi	Changqing	304.74
113	107.79	33.5885	the third survey	1500	13.5977	10	Shaanxi	Foping	292.652
114	107.714	33.5902	the third survey	1336	22.5812	20	Shaanxi	Changqing	304.74
115	107.833	33.5881	the third survey	1700	0	0	Shaanxi	Foping	292.652
116	107.709	33.5912	the third survey	1300	0	0	Shaanxi	Changqing	304.74
117	107.71	33.5912	the third survey	1300	0	0	Shaanxi	Changqing	304.74
118	107.832	33.5885	the third survey	1700	0	0	Shaanxi	Foping	292.652
119	107.717	33.5911	the third survey	1383	25.4111	25	Shaanxi	Changqing	304.74
120	107.723	33.5911	the third survey	1488	23.8896	20	Shaanxi	Changqing	304.74
121	107.659	33.5925	the third survey	1499	20.8211	20	Shaanxi	Changqing	304.74
122	107.79	33.5901	the third survey	1573	25.1372	25	Shaanxi	Foping	292.652
123	107.84	33.5891	the third survey	1534	28.9876	25	Shaanxi	Foping	292.652
124	107.658	33.5931	the third survey	1500	0	0	Shaanxi	Changqing	304.74
125	107.663	33.5931	the third survey	1400	0.675206	0	Shaanxi	Changqing	304.74
126	107.66	33.5935	the third survey	1460	34.3083	30	Shaanxi	Changqing	304.74
127	107.66	33.5935	the third survey	1460	34.3083	30	Shaanxi	Changqing	304.74
128	107.819	33.5901	the third survey	1500	3.37229	0	Shaanxi	Foping	292.652
129	107.819	33.5901	the third survey	1500	3.37229	0	Shaanxi	Foping	292.652
130	107.67	33.5936	the third survey	1300	0	0	Shaanxi	Changqing	304.74
131	107.779	33.5912	the third survey	1449	31.6701	30	Shaanxi	Foping	292.652
132	107.72	33.5931	the third survey	1512	23.0413	20	Shaanxi	Changqing	304.74
133	107.789	33.5916	the third survey	1477	32.0454	30	Shaanxi	Foping	292.652
134	107.789	33.5916	the third survey	1477	32.0454	30	Shaanxi	Foping	292.652
135	107.855	33.5904	the third survey	1304	20.3877	20	Shaanxi	Foping	292.652
136	107.725	33.5935	the third survey	1631	31.9308	30	Shaanxi	Changqing	304.74
137	107.707	33.594	the third survey	1300	2.36199	0	Shaanxi	Changqing	304.74
138	107.831	33.5915	the third survey	1700	6.76286	5	Shaanxi	Foping	292.652
139	107.831	33.5915	the third survey	1700	6.76286	5	Shaanxi	Foping	292.652
140	107.724	33.5939	the third survey	1608	34.5845	30	Shaanxi	Changqing	304.74
141	107.692	33.5947	the third survey	1398	38.199	35	Shaanxi	Changqing	304.74
142	107.816	33.592	the third survey	1600	0	0	Shaanxi	Foping	292.652
143	107.816	33.592	the third survey	1600	0	0	Shaanxi	Foping	292.652
144	107.689	33.5955	the third survey	1300	1.01275	0	Shaanxi	Changqing	304.74
145	107.714	33.5953	the third survey	1400	0	0	Shaanxi	Changqing	304.74
146	107.699	33.5956	the third survey	1453	26.7628	25	Shaanxi	Changqing	304.74
147	107.82	33.5932	the third survey	1696	25.5895	20	Shaanxi	Foping	292.652
148	107.843	33.5928	the third survey	1340	19.8587	15	Shaanxi	Foping	292.652
149	107.827	33.5939	the third survey	1685	39.7038	35	Shaanxi	Foping	292.652
150	107.851	33.5939	the third survey	1589	35.8899	35	Shaanxi	Foping	292.652
151	107.792	33.5958	the third survey	1569	16.118	15	Shaanxi	Foping	292.652
152	107.823	33.5955	the third survey	1637	50.2341	50	Shaanxi	Foping	292.652
153	107.797	33.5968	the third survey	1703	14.9384	10	Shaanxi	Foping	292.652
154	107.819	33.597	the third survey	1892	21.5267	20	Shaanxi	Foping	292.652
155	107.819	33.597	the third survey	1892	21.5267	20	Shaanxi	Foping	292.652
156	107.864	33.5961	the third survey	1482	44.4505	40	Shaanxi	Foping	292.652
157	107.793	33.5982	the third survey	1600	0	0	Shaanxi	Foping	292.652
158	107.797	33.5984	the third survey	1698	16.9165	15	Shaanxi	Foping	292.652
159	107.797	33.5984	the third survey	1698	16.9165	15	Shaanxi	Foping	292.652
160	107.797	33.5984	the third survey	1698	16.9165	15	Shaanxi	Foping	292.652
161	107.797	33.5984	the third survey	1698	16.9165	15	Shaanxi	Foping	292.652
162	107.85	33.5972	the third survey	1672	26.9815	25	Shaanxi	Foping	292.652
163	107.864	33.5969	the third survey	1547	36.2061	35	Shaanxi	Foping	292.652
164	107.867	33.5972	the third survey	1500	7.78278	5	Shaanxi	Foping	292.652
165	107.678	33.6015	the third survey	1527	32.9775	30	Shaanxi	Changqing	304.74
166	107.678	33.6015	the third survey	1527	32.9775	30	Shaanxi	Changqing	304.74
167	107.843	33.5979	the third survey	1400	0	0	Shaanxi	Foping	292.652
168	107.868	33.5975	the third survey	1500	0	0	Shaanxi	Foping	292.652
169	107.857	33.5979	the third survey	1540	29.0315	25	Shaanxi	Foping	292.652
170	107.857	33.5979	the third survey	1540	29.0315	25	Shaanxi	Foping	292.652
171	107.707	33.6015	the third survey	1400	7.66758	5	Shaanxi	Changqing	304.74
172	107.67	33.6025	the third survey	1400	4.72794	0	Shaanxi	Changqing	304.74
173	107.67	33.6025	the third survey	1400	4.72794	0	Shaanxi	Changqing	304.74
174	107.824	33.5996	the third survey	1700	13.2627	10	Shaanxi	Foping	292.652
175	107.579	33.6053	the third survey	1600	0	0	Shaanxi	Changqing	304.74
176	107.868	33.5991	the third survey	1527	38.2208	35	Shaanxi	Foping	292.652
177	107.868	33.5991	the third survey	1527	38.2208	35	Shaanxi	Foping	292.652
178	107.868	33.5991	the third survey	1527	38.2208	35	Shaanxi	Foping	292.652
179	107.868	33.5991	the third survey	1527	38.2208	35	Shaanxi	Foping	292.652
180	107.869	33.5993	the third survey	1552	38.5197	35	Shaanxi	Foping	292.652
181	107.653	33.6043	the third survey	1926	41.483	40	Shaanxi	Changqing	304.74
182	107.847	33.6002	the third survey	1519	23.6913	20	Shaanxi	Foping	292.652
183	107.847	33.6002	the third survey	1519	23.6913	20	Shaanxi	Foping	292.652
184	107.716	33.6032	the third survey	1800	31.3159	30	Shaanxi	Changqing	304.74
185	107.664	33.6043	the third survey	1728	30.0735	25	Shaanxi	Changqing	304.74
186	107.787	33.6018	the third survey	1500	0	0	Shaanxi	Foping	292.652
187	107.654	33.6047	the third survey	1889	37.8891	35	Shaanxi	Changqing	304.74
188	107.791	33.6018	the third survey	1562	29.0766	25	Shaanxi	Foping	292.652
189	107.594	33.6068	the third survey	1945	24.5372	20	Shaanxi	Changqing	304.74
190	107.823	33.6021	the third survey	1800	8.69766	5	Shaanxi	Foping	292.652
191	107.71	33.6054	the third survey	1560	30.4751	30	Shaanxi	Changqing	304.74
192	107.716	33.6059	the third survey	1800	16.8023	15	Shaanxi	Changqing	304.74
193	107.581	33.6089	the third survey	1770	20.1554	15	Shaanxi	Changqing	304.74
194	107.708	33.6064	the third survey	1500	0	0	Shaanxi	Changqing	304.74
195	107.744	33.6056	the third survey	1587	37.1142	35	Shaanxi	Foping	292.652
196	107.769	33.6051	the third survey	1598	15.3695	15	Shaanxi	Foping	292.652
197	107.769	33.6051	the third survey	1598	15.3695	15	Shaanxi	Foping	292.652
198	107.668	33.6081	the third survey	1500	0	0	Shaanxi	Changqing	304.74
199	107.688	33.6076	the third survey	1654	34.7014	35	Shaanxi	Changqing	304.74
200	107.697	33.6076	the third survey	1987	34.0749	30	Shaanxi	Changqing	304.74
201	107.657	33.6086	the third survey	1686	32.3317	30	Shaanxi	Changqing	304.74
202	107.841	33.6046	the third survey	1598	23.2772	20	Shaanxi	Foping	292.652
203	107.841	33.6046	the third survey	1598	23.2772	20	Shaanxi	Foping	292.652
204	107.744	33.6073	the third survey	1509	33.0196	30	Shaanxi	Foping	292.652
205	107.645	33.6095	the third survey	1766	27.7558	25	Shaanxi	Changqing	304.74
206	107.839	33.6053	the third survey	1665	22.9918	20	Shaanxi	Foping	292.652
207	107.839	33.6053	the third survey	1665	22.9918	20	Shaanxi	Foping	292.652
208	107.742	33.6077	the third survey	1571	55.4934	55	Shaanxi	Foping	292.652
209	107.674	33.6094	the third survey	1600	0	0	Shaanxi	Changqing	304.74
210	107.709	33.6086	the third survey	1537	52.5922	50	Shaanxi	Changqing	304.74
211	107.844	33.6059	the third survey	1500	0	0	Shaanxi	Foping	292.652
212	107.844	33.6059	the third survey	1500	0	0	Shaanxi	Foping	292.652
213	107.824	33.6064	the third survey	1873	14.7101	10	Shaanxi	Foping	292.652
214	107.665	33.6105	the third survey	1500	0	0	Shaanxi	Changqing	304.74
215	107.665	33.6105	the third survey	1500	0	0	Shaanxi	Changqing	304.74
216	107.592	33.6127	the third survey	1829	33.3825	30	Shaanxi	Changqing	304.74
217	107.592	33.6127	the third survey	1829	33.3825	30	Shaanxi	Changqing	304.74
218	107.844	33.6072	the third survey	1500	0	0	Shaanxi	Foping	292.652
219	107.683	33.6111	the third survey	1500	0	0	Shaanxi	Changqing	304.74
220	107.753	33.6095	the third survey	1409	19.0089	15	Shaanxi	Foping	292.652
221	107.838	33.6076	the third survey	1761	31.8525	30	Shaanxi	Foping	292.652
222	107.84	33.608	the third survey	1677	28.0507	25	Shaanxi	Foping	292.652
223	107.84	33.608	the third survey	1677	28.0507	25	Shaanxi	Foping	292.652
224	107.797	33.6096	the third survey	1700	11.1993	10	Shaanxi	Foping	292.652
225	107.844	33.6086	the third survey	1500	4.05866	0	Shaanxi	Foping	292.652
226	107.583	33.6162	the third survey	1650	24.5787	20	Shaanxi	Changqing	304.74
227	107.584	33.6162	the third survey	1663	23.7596	20	Shaanxi	Changqing	304.74
228	107.793	33.6121	the third survey	1549	11.6533	10	Shaanxi	Foping	292.652
229	107.64	33.6155	the third survey	1800	0	0	Shaanxi	Changqing	304.74
230	107.64	33.6155	the third survey	1800	0	0	Shaanxi	Changqing	304.74
231	107.635	33.6158	the third survey	2000	1.35022	0	Shaanxi	Changqing	304.74
232	107.591	33.6173	the third survey	1663	16.8565	15	Shaanxi	Changqing	304.74
233	107.673	33.6158	the third survey	1700	0	0	Shaanxi	Changqing	304.74
234	107.45	33.6205	the third survey	1300	0	0	Shaanxi	Changqing	304.74
235	107.584	33.618	the third survey	1600	1.01275	0	Shaanxi	Changqing	304.74
236	107.714	33.6153	the third survey	1600	0	0	Shaanxi	Changqing	304.74
237	107.796	33.6135	the third survey	1539	23.5864	20	Shaanxi	Foping	292.652
238	107.778	33.6142	the third survey	1540	45.3924	40	Shaanxi	Foping	292.652
239	107.78	33.6143	the third survey	1456	35.1628	35	Shaanxi	Foping	292.652
240	107.588	33.6185	the third survey	1600	10.1819	10	Shaanxi	Changqing	304.74
241	107.583	33.6188	the third survey	1600	0	0	Shaanxi	Changqing	304.74
242	107.583	33.6188	the third survey	1600	0	0	Shaanxi	Changqing	304.74
243	107.78	33.6146	the third survey	1477	35.7321	35	Shaanxi	Foping	292.652
244	107.78	33.6146	the third survey	1477	35.7321	35	Shaanxi	Foping	292.652
245	107.587	33.6188	the third survey	1600	0	0	Shaanxi	Changqing	304.74
246	107.587	33.6188	the third survey	1600	0	0	Shaanxi	Changqing	304.74
247	107.584	33.6191	the third survey	1600	0	0	Shaanxi	Changqing	304.74
248	107.763	33.6154	the third survey	1459	47.1005	45	Shaanxi	Foping	292.652
249	107.782	33.615	the third survey	1496	25.0116	25	Shaanxi	Foping	292.652
250	107.78	33.6152	the third survey	1500	0	0	Shaanxi	Foping	292.652
251	107.839	33.6139	the third survey	1802	40.7085	40	Shaanxi	Foping	292.652
252	107.752	33.6159	the third survey	1400	5.32285	5	Shaanxi	Foping	292.652
253	107.797	33.6157	the third survey	1500	0	0	Shaanxi	Foping	292.652
254	107.588	33.6207	the third survey	1600	0	0	Shaanxi	Changqing	304.74
255	107.764	33.6169	the third survey	1482	38.001	35	Shaanxi	Foping	292.652
256	107.764	33.6169	the third survey	1482	38.001	35	Shaanxi	Foping	292.652
257	107.78	33.6169	the third survey	1519	30.6101	30	Shaanxi	Foping	292.652
258	107.779	33.6169	the third survey	1535	35.6031	35	Shaanxi	Foping	292.652
259	107.778	33.6169	the third survey	1600	15.2682	15	Shaanxi	Foping	292.652
260	107.778	33.6169	the third survey	1600	15.2682	15	Shaanxi	Foping	292.652
261	107.778	33.617	the third survey	1600	0.675206	0	Shaanxi	Foping	292.652
262	107.605	33.6212	the third survey	2000	0	0	Shaanxi	Changqing	304.74
263	107.685	33.6195	the third survey	1746	48.7966	45	Shaanxi	Changqing	304.74
264	107.78	33.6177	the third survey	1556	27.6026	20	Shaanxi	Foping	292.652
265	107.794	33.6175	the third survey	1500	0	0	Shaanxi	Foping	292.652
266	107.6	33.6218	the third survey	1911	18.5233	15	Shaanxi	Changqing	304.74
267	107.585	33.6223	the third survey	1701	19.7118	15	Shaanxi	Changqing	304.74
268	107.748	33.6194	the third survey	1500	27.0001	25	Shaanxi	Foping	292.652
269	107.588	33.6229	the third survey	1700	23.6208	20	Shaanxi	Changqing	304.74
270	107.715	33.6202	the third survey	1700	0	0	Shaanxi	Changqing	304.74
271	107.584	33.6234	the third survey	1737	16.3947	15	Shaanxi	Changqing	304.74
272	107.584	33.6234	the third survey	1737	16.3947	15	Shaanxi	Changqing	304.74
273	107.783	33.6196	the third survey	1597	9.42158	5	Shaanxi	Foping	292.652
274	107.785	33.6196	the third survey	1566	13.9498	10	Shaanxi	Foping	292.652
275	107.599	33.6239	the third survey	1830	25.1927	20	Shaanxi	Changqing	304.74
276	107.684	33.6221	the third survey	1827	25.2187	25	Shaanxi	Changqing	304.74
277	107.585	33.6246	the third survey	1777	16.2287	15	Shaanxi	Changqing	304.74
278	107.782	33.6203	the third survey	1600	0	0	Shaanxi	Foping	292.652
279	107.717	33.6218	the third survey	1700	0	0	Shaanxi	Changqing	304.74
280	107.803	33.62	the third survey	1600	0	0	Shaanxi	Foping	292.652
281	107.79	33.6203	the third survey	1400	0	0	Shaanxi	Foping	292.652
282	107.722	33.6218	the third survey	1800	0.675206	0	Shaanxi	Changqing	304.74
283	107.598	33.6247	the third survey	1759	19.5933	20	Shaanxi	Changqing	304.74
284	107.703	33.6228	the third survey	2039	18.2321	15	Shaanxi	Changqing	304.74
285	107.756	33.6222	the third survey	1300	19.0501	15	Shaanxi	Foping	292.652
286	107.756	33.6222	the third survey	1300	19.0501	15	Shaanxi	Foping	292.652
287	107.756	33.6222	the third survey	1300	19.0501	15	Shaanxi	Foping	292.652
288	107.798	33.6216	the third survey	1500	0	0	Shaanxi	Foping	292.652
289	107.798	33.6216	the third survey	1500	0	0	Shaanxi	Foping	292.652
290	107.781	33.6223	the third survey	1600	0	0	Shaanxi	Foping	292.652
291	107.603	33.6263	the third survey	1846	40.2294	40	Shaanxi	Changqing	304.74
292	107.795	33.6222	the third survey	1500	10.0522	10	Shaanxi	Foping	292.652
293	107.587	33.6268	the third survey	1881	32.5269	30	Shaanxi	Changqing	304.74
294	107.46	33.6294	the third survey	1326	14.7419	10	Shaanxi	Changqing	304.74
295	107.688	33.6252	the third survey	2042	32.6771	30	Shaanxi	Changqing	304.74
296	107.586	33.6279	the third survey	1934	21.6484	20	Shaanxi	Changqing	304.74
297	107.717	33.6253	the third survey	1787	28.4074	25	Shaanxi	Changqing	304.74
298	107.781	33.6242	the third survey	1626	21.1086	15	Shaanxi	Foping	292.652
299	107.797	33.6239	the third survey	1500	0	0	Shaanxi	Foping	292.652
300	107.796	33.6243	the third survey	1500	0	0	Shaanxi	Foping	292.652
301	107.621	33.6287	the third survey	2219	15.897	15	Shaanxi	Changqing	304.74
302	107.683	33.6275	the third survey	2044	26.6048	25	Shaanxi	Changqing	304.74
303	107.607	33.6291	the third survey	2100	9.42158	5	Shaanxi	Changqing	304.74
304	107.677	33.6276	the third survey	1962	36.2061	35	Shaanxi	Changqing	304.74
305	107.712	33.6271	the third survey	1800	2.69895	0	Shaanxi	Changqing	304.74
306	107.597	33.6301	the third survey	1927	20.3688	20	Shaanxi	Changqing	304.74
307	107.695	33.6288	the third survey	2353	42.1554	40	Shaanxi	Changqing	304.74
308	107.691	33.6293	the third survey	2244	30.6599	30	Shaanxi	Changqing	304.74
309	107.801	33.6269	the third survey	1595	18.8505	15	Shaanxi	Foping	292.652
310	107.801	33.6269	the third survey	1595	18.8505	15	Shaanxi	Foping	292.652
311	107.687	33.6297	the third survey	2048	31.5117	25	Shaanxi	Changqing	304.74
312	107.597	33.6319	the third survey	2000	13.2025	10	Shaanxi	Changqing	304.74
313	107.597	33.6319	the third survey	1991	21.8699	20	Shaanxi	Changqing	304.74
314	107.762	33.6286	the third survey	1356	43.6376	40	Shaanxi	Foping	292.652
315	107.714	33.6308	the third survey	1900	0.675206	0	Shaanxi	Changqing	304.74
316	107.785	33.6295	the third survey	1668	33.8892	30	Shaanxi	Foping	292.652
317	107.8	33.6292	the third survey	1600	3.10963	0	Shaanxi	Foping	292.652
318	107.798	33.6293	the third survey	1565	14.7101	10	Shaanxi	Foping	292.652
319	107.75	33.6306	the third survey	1550	30.0516	30	Shaanxi	Foping	292.652
320	107.759	33.6306	the third survey	1346	26.069	25	Shaanxi	Foping	292.652
321	107.778	33.6303	the third survey	1700	1.39176	0	Shaanxi	Foping	292.652
322	107.775	33.6304	the third survey	1818	28.2487	25	Shaanxi	Foping	292.652
323	107.759	33.6309	the third survey	1357	26.7707	25	Shaanxi	Foping	292.652
324	107.776	33.631	the third survey	1768	30.514	30	Shaanxi	Foping	292.652
325	107.776	33.631	the third survey	1768	30.514	30	Shaanxi	Foping	292.652
326	107.811	33.6304	the third survey	1930	23.2733	20	Shaanxi	Foping	292.652
327	107.758	33.6316	the third survey	1423	30.589	30	Shaanxi	Foping	292.652
328	107.755	33.6319	the third survey	1547	32.9116	30	Shaanxi	Foping	292.652
329	107.757	33.6323	the third survey	1500	17.0831	15	Shaanxi	Foping	292.652
330	107.759	33.6324	the third survey	1465	29.6658	25	Shaanxi	Foping	292.652
331	107.687	33.6342	the third survey	2259	39.1288	35	Shaanxi	Changqing	304.74
332	107.773	33.6328	the third survey	1827	36.1352	35	Shaanxi	Foping	292.652
333	107.773	33.6328	the third survey	1827	36.1352	35	Shaanxi	Foping	292.652
334	107.779	33.633	the third survey	1792	18.5686	15	Shaanxi	Foping	292.652
335	107.799	33.6328	the third survey	1594	9.64622	5	Shaanxi	Foping	292.652
336	107.799	33.6328	the third survey	1594	9.64622	5	Shaanxi	Foping	292.652
337	107.846	33.6318	the third survey	2072	23.8445	20	Shaanxi	Foping	292.652
338	107.701	33.6352	the third survey	2057	33.6332	30	Shaanxi	Changqing	304.74
339	107.786	33.6338	the third survey	1563	29.5733	25	Shaanxi	Foping	292.652
340	107.693	33.636	the third survey	2200	9.97026	5	Shaanxi	Changqing	304.74
341	107.794	33.634	the third survey	1512	9.42741	5	Shaanxi	Foping	292.652
342	107.799	33.6339	the third survey	1590	9.33363	5	Shaanxi	Foping	292.652
343	107.868	33.6325	the third survey	2000	0	0	Shaanxi	Foping	292.652
344	107.864	33.633	the third survey	1936	15.4232	15	Shaanxi	Foping	292.652
345	107.783	33.6354	the third survey	1700	5.47927	5	Shaanxi	Foping	292.652
346	107.755	33.6367	the third survey	1771	30.733	30	Shaanxi	Foping	292.652
347	107.871	33.6342	the third survey	2069	20.2221	20	Shaanxi	Foping	292.652
348	107.576	33.6407	the third survey	1791	22.7051	20	Shaanxi	Changqing	304.74
349	107.712	33.6379	the third survey	2113	16.6322	15	Shaanxi	Changqing	304.74
350	107.797	33.6363	the third survey	1543	11.8048	10	Shaanxi	Foping	292.652
351	107.693	33.6387	the third survey	2279	17.0831	15	Shaanxi	Changqing	304.74
352	107.78	33.6379	the third survey	1851	30.7194	30	Shaanxi	Foping	292.652
353	107.584	33.6424	the third survey	1859	17.0001	15	Shaanxi	Changqing	304.74
354	107.67	33.6413	the third survey	2069	26.2971	25	Shaanxi	Changqing	304.74
355	107.778	33.6395	the third survey	1854	36.4659	35	Shaanxi	Foping	292.652
356	107.778	33.6395	the third survey	1854	36.4659	35	Shaanxi	Foping	292.652
357	107.797	33.6392	the third survey	1600	0.675206	0	Shaanxi	Foping	292.652
358	107.76	33.6402	the third survey	1659	30.681	30	Shaanxi	Foping	292.652
359	107.578	33.6441	the third survey	1693	20.6834	25	Shaanxi	Changqing	304.74
360	107.801	33.6395	the third survey	1600	0	0	Shaanxi	Foping	292.652
361	107.78	33.64	the third survey	1863	24.3632	20	Shaanxi	Foping	292.652
362	107.666	33.6427	the third survey	2200	19.7192	15	Shaanxi	Changqing	304.74
363	107.667	33.6434	the third survey	2206	24.2755	20	Shaanxi	Changqing	304.74
364	107.581	33.6452	the third survey	1673	36.658	35	Shaanxi	Changqing	304.74
365	107.83	33.6399	the third survey	1900	0	0	Shaanxi	Foping	292.652
366	107.692	33.6437	the third survey	2400	4.43182	0	Shaanxi	Changqing	304.74
367	107.606	33.6456	the third survey	1834	22.1616	20	Shaanxi	Changqing	304.74
368	107.665	33.6446	the third survey	2320	52.0254	50	Shaanxi	Changqing	304.74
369	107.599	33.6461	the third survey	1700	0	0	Shaanxi	Changqing	304.74
370	107.803	33.6418	the third survey	1643	27.1298	25	Shaanxi	Foping	292.652
371	107.803	33.6418	the third survey	1643	27.1298	25	Shaanxi	Foping	292.652
372	107.752	33.6431	the third survey	1659	18.3298	15	Shaanxi	Foping	292.652
373	107.752	33.6431	the third survey	1659	18.3298	15	Shaanxi	Foping	292.652
374	107.752	33.6431	the third survey	1659	18.3298	15	Shaanxi	Foping	292.652
375	107.752	33.6431	the third survey	1659	18.3298	15	Shaanxi	Foping	292.652
376	107.661	33.6453	the third survey	2400	0	0	Shaanxi	Changqing	304.74
377	107.805	33.6423	the third survey	1700	0	0	Shaanxi	Foping	292.652
378	107.77	33.6432	the third survey	1605	27.0187	25	Shaanxi	Foping	292.652
379	107.661	33.6457	the third survey	2400	4.76364	0	Shaanxi	Changqing	304.74
380	107.768	33.6435	the third survey	1501	43.9249	40	Shaanxi	Foping	292.652
381	107.767	33.6436	the third survey	1400	0	0	Shaanxi	Foping	292.652
382	107.645	33.6463	the third survey	2100	0	0	Shaanxi	Changqing	304.74
383	107.645	33.6463	the third survey	2100	0	0	Shaanxi	Changqing	304.74
384	107.662	33.646	the third survey	2400	11.3862	10	Shaanxi	Changqing	304.74
385	107.817	33.6426	the third survey	1734	28.7621	25	Shaanxi	Foping	292.652
386	107.772	33.6439	the third survey	1644	21.3136	20	Shaanxi	Foping	292.652
387	107.58	33.6485	the third survey	1556	27.6325	25	Shaanxi	Changqing	304.74
388	107.808	33.6436	the third survey	1661	24.5912	20	Shaanxi	Foping	292.652
389	107.808	33.6436	the third survey	1661	24.5912	20	Shaanxi	Foping	292.652
390	107.811	33.6436	the third survey	1711	17.2857	15	Shaanxi	Foping	292.652
391	107.44	33.6515	the third survey	2165	30.3085	25	Shaanxi	Changqing	304.74
392	107.772	33.6446	the third survey	1607	22.0924	20	Shaanxi	Foping	292.652
393	107.615	33.648	the third survey	1700	0	0	Shaanxi	Changqing	304.74
394	107.817	33.6439	the third survey	1700	0	0	Shaanxi	Foping	292.652
395	107.811	33.6441	the third survey	1682	20.8873	20	Shaanxi	Foping	292.652
396	107.809	33.6442	the third survey	1637	19.1527	15	Shaanxi	Foping	292.652
397	107.608	33.6489	the third survey	1700	0	0	Shaanxi	Changqing	304.74
398	107.586	33.6496	the third survey	1503	18.1007	15	Shaanxi	Changqing	304.74
399	107.754	33.6461	the third survey	1506	18.8636	15	Shaanxi	Foping	292.652
400	107.754	33.6461	the third survey	1506	18.8636	15	Shaanxi	Foping	292.652
401	107.754	33.6461	the third survey	1506	18.8636	15	Shaanxi	Foping	292.652
402	107.787	33.6457	the third survey	1798	18.2865	15	Shaanxi	Foping	292.652
403	107.712	33.6474	the third survey	2300	0	0	Shaanxi	Changqing	304.74
404	107.786	33.6459	the third survey	1800	0	0	Shaanxi	Foping	292.652
405	107.64	33.6495	the third survey	1917	34.0376	30	Shaanxi	Changqing	304.74
406	107.788	33.6463	the third survey	1751	29.6342	30	Shaanxi	Foping	292.652
407	107.865	33.6446	the third survey	2000	2.45639	0	Shaanxi	Foping	292.652
408	107.803	33.6461	the third survey	1600	0	0	Shaanxi	Foping	292.652
409	107.785	33.6469	the third survey	1800	0	0	Shaanxi	Foping	292.652
410	107.624	33.6506	the third survey	1800	0	0	Shaanxi	Changqing	304.74
411	107.624	33.6506	the third survey	1800	0	0	Shaanxi	Changqing	304.74
412	107.66	33.6498	the third survey	2294	17.6055	15	Shaanxi	Changqing	304.74
413	107.626	33.6507	the third survey	1800	0	0	Shaanxi	Changqing	304.74
414	107.813	33.6466	the third survey	1634	23.9103	20	Shaanxi	Foping	292.652
415	107.634	33.6506	the third survey	1820	24.0149	20	Shaanxi	Changqing	304.74
416	107.669	33.65	the third survey	2400	0	0	Shaanxi	Changqing	304.74
417	107.782	33.6475	the third survey	1800	0	0	Shaanxi	Foping	292.652
418	107.587	33.6518	the third survey	1600	0	0	Shaanxi	Changqing	304.74
419	107.623	33.6512	the third survey	1800	0	0	Shaanxi	Changqing	304.74
420	107.675	33.6504	the third survey	2344	25.8493	25	Shaanxi	Changqing	304.74
421	107.751	33.6488	the third survey	1686	22.8721	20	Shaanxi	Foping	292.652
422	107.675	33.6505	the third survey	2359	26.2257	25	Shaanxi	Changqing	304.74
423	107.771	33.6485	the third survey	1400	0	0	Shaanxi	Foping	292.652
424	107.771	33.6485	the third survey	1400	0	0	Shaanxi	Foping	292.652
425	107.771	33.6485	the third survey	1400	0	0	Shaanxi	Foping	292.652
426	107.771	33.6485	the third survey	1400	0	0	Shaanxi	Foping	292.652
427	107.812	33.6476	the third survey	1622	30.2933	30	Shaanxi	Foping	292.652
428	107.588	33.6525	the third survey	1605	18.0263	15	Shaanxi	Changqing	304.74
429	107.811	33.6478	the third survey	1629	27.909	25	Shaanxi	Foping	292.652
430	107.607	33.6524	the third survey	1700	0	0	Shaanxi	Changqing	304.74
431	107.673	33.6511	the third survey	2464	21.9656	20	Shaanxi	Changqing	304.74
432	107.625	33.6522	the third survey	1800	0	0	Shaanxi	Changqing	304.74
433	107.554	33.6537	the third survey	1400	0	0	Shaanxi	Changqing	304.74
434	107.554	33.6537	the third survey	1400	0	0	Shaanxi	Changqing	304.74
435	107.629	33.6524	the third survey	1900	12.0928	10	Shaanxi	Changqing	304.74
436	107.546	33.6542	the third survey	1640	40.9941	40	Shaanxi	Changqing	304.74
437	107.625	33.6526	the third survey	1800	0	0	Shaanxi	Changqing	304.74
438	107.625	33.6526	the third survey	1800	0	0	Shaanxi	Changqing	304.74
439	107.674	33.6518	the third survey	2431	33.1011	30	Shaanxi	Changqing	304.74
440	107.758	33.65	the third survey	1400	0	0	Shaanxi	Foping	292.652
441	107.754	33.6501	the third survey	1500	21.8378	20	Shaanxi	Foping	292.652
442	107.647	33.6527	the third survey	2022	22.5893	20	Shaanxi	Changqing	304.74
443	107.477	33.6564	the third survey	1600	2.71992	0	Shaanxi	Changqing	304.74
444	107.626	33.6533	the third survey	1800	0	0	Shaanxi	Changqing	304.74
445	107.626	33.6533	the third survey	1800	0	0	Shaanxi	Changqing	304.74
446	107.759	33.6507	the third survey	1435	33.7817	30	Shaanxi	Foping	292.652
447	107.804	33.6498	the third survey	1600	0	0	Shaanxi	Foping	292.652
448	107.813	33.6496	the third survey	1700	1.35022	0	Shaanxi	Foping	292.652
449	107.729	33.6515	the third survey	2057	32.2327	30	Shaanxi	Foping	292.652
450	107.664	33.653	the third survey	2270	25.9835	25	Shaanxi	Changqing	304.74
451	107.629	33.6543	the third survey	1944	31.1191	30	Shaanxi	Changqing	304.74
452	107.752	33.6518	the third survey	1549	23.5768	20	Shaanxi	Foping	292.652
453	107.659	33.6542	the third survey	2168	37.3795	30	Shaanxi	Changqing	304.74
454	107.658	33.6545	the third survey	2137	34.0628	30	Shaanxi	Changqing	304.74
455	107.795	33.6517	the third survey	1620	26.1214	25	Shaanxi	Foping	292.652
456	107.707	33.6537	the third survey	2111	39.6818	35	Shaanxi	Foping	292.652
457	107.605	33.6561	the third survey	1700	1.06752	0	Shaanxi	Changqing	304.74
458	107.605	33.6561	the third survey	1700	1.06752	0	Shaanxi	Changqing	304.74
459	107.789	33.6521	the third survey	1854	23.2831	20	Shaanxi	Foping	292.652
460	107.549	33.6574	the third survey	1500	0	0	Shaanxi	Changqing	304.74
461	107.786	33.6523	the third survey	1900	3.52041	0	Shaanxi	Foping	292.652
462	107.786	33.6523	the third survey	1900	3.52041	0	Shaanxi	Foping	292.652
463	107.605	33.6563	the third survey	1700	0	0	Shaanxi	Changqing	304.74
464	107.779	33.6525	the third survey	1667	22.0734	20	Shaanxi	Foping	292.652
465	107.665	33.6557	the third survey	2291	20.1219	20	Shaanxi	Changqing	304.74
466	107.822	33.6523	the third survey	1819	33.5875	30	Shaanxi	Foping	292.652
467	107.747	33.6542	the third survey	1714	25.4111	25	Shaanxi	Foping	292.652
468	107.745	33.6543	the third survey	1797	23.5672	20	Shaanxi	Foping	292.652
469	107.549	33.6585	the third survey	1500	20.978	20	Shaanxi	Changqing	304.74
470	107.605	33.6575	the third survey	1700	0	0	Shaanxi	Changqing	304.74
471	107.605	33.6575	the third survey	1700	0	0	Shaanxi	Changqing	304.74
472	107.806	33.6531	the third survey	1608	13.2787	10	Shaanxi	Foping	292.652
473	107.754	33.6545	the third survey	1411	29.882	25	Shaanxi	Foping	292.652
474	107.766	33.6544	the third survey	1792	20.5351	20	Shaanxi	Foping	292.652
475	107.606	33.658	the third survey	1707	26.7187	25	Shaanxi	Changqing	304.74
476	107.774	33.6544	the third survey	1400	0	0	Shaanxi	Foping	292.652
477	107.857	33.6525	the third survey	2046	22.5158	20	Shaanxi	Foping	292.652
478	107.547	33.6596	the third survey	1500	4.71598	0	Shaanxi	Changqing	304.74
479	107.669	33.6571	the third survey	2331	24.9643	20	Shaanxi	Changqing	304.74
480	107.754	33.6552	the third survey	1400	0	0	Shaanxi	Foping	292.652
481	107.656	33.6576	the third survey	2152	36.83	35	Shaanxi	Changqing	304.74
482	107.821	33.6539	the third survey	1800	0	0	Shaanxi	Foping	292.652
483	107.592	33.659	the third survey	1700	8.93563	5	Shaanxi	Changqing	304.74
484	107.663	33.6576	the third survey	2273	20.3688	20	Shaanxi	Changqing	304.74
485	107.772	33.6553	the third survey	1514	32.7396	30	Shaanxi	Foping	292.652
486	107.784	33.6551	the third survey	1777	29.7723	25	Shaanxi	Foping	292.652
487	107.84	33.6539	the third survey	2062	15.0424	15	Shaanxi	Foping	292.652
488	107.592	33.6595	the third survey	1700	11.0826	10	Shaanxi	Changqing	304.74
489	107.77	33.6557	the third survey	1617	41.1343	40	Shaanxi	Foping	292.652
490	107.616	33.6591	the third survey	1900	0	0	Shaanxi	Changqing	304.74
491	107.653	33.6585	the third survey	2000	13.1219	10	Shaanxi	Changqing	304.74
492	107.593	33.6598	the third survey	1736	46.466	45	Shaanxi	Changqing	304.74
493	107.607	33.6596	the third survey	1778	26.5937	25	Shaanxi	Changqing	304.74
494	107.607	33.6596	the third survey	1778	26.5937	25	Shaanxi	Changqing	304.74
495	107.538	33.6611	the third survey	1900	4.39338	0	Shaanxi	Changqing	304.74
496	107.514	33.6619	the third survey	1307	12.8142	10	Shaanxi	Changqing	304.74
497	107.514	33.6619	the third survey	1307	12.8142	10	Shaanxi	Changqing	304.74
498	107.608	33.6601	the third survey	1800	0	0	Shaanxi	Changqing	304.74
499	107.704	33.6581	the third survey	2237	18.1966	15	Shaanxi	Foping	292.652
500	107.54	33.6617	the third survey	1800	22.4768	20	Shaanxi	Changqing	304.74
501	107.608	33.6603	the third survey	1800	10.025	10	Shaanxi	Changqing	304.74
502	107.867	33.6546	the third survey	2131	19.3103	15	Shaanxi	Foping	292.652
503	107.791	33.6564	the third survey	1800	16.0288	15	Shaanxi	Foping	292.652
504	107.791	33.6564	the third survey	1800	16.0288	15	Shaanxi	Foping	292.652
505	107.514	33.6624	the third survey	1312	22.3511	20	Shaanxi	Changqing	304.74
506	107.514	33.6624	the third survey	1312	22.3511	20	Shaanxi	Changqing	304.74
507	107.641	33.6598	the third survey	2012	35.4453	35	Shaanxi	Changqing	304.74
508	107.621	33.6602	the third survey	1900	0	0	Shaanxi	Changqing	304.74
509	107.846	33.6554	the third survey	2000	0	0	Shaanxi	Foping	292.652
510	107.616	33.6607	the third survey	1900	8.84251	5	Shaanxi	Changqing	304.74
511	107.735	33.6581	the third survey	1910	27.8061	25	Shaanxi	Foping	292.652
512	107.608	33.6609	the third survey	1819	31.0088	30	Shaanxi	Changqing	304.74
513	107.592	33.6612	the third survey	1787	29.1257	25	Shaanxi	Changqing	304.74
514	107.592	33.6613	the third survey	1787	29.1257	25	Shaanxi	Changqing	304.74
515	107.843	33.6558	the third survey	2006	15.4834	15	Shaanxi	Foping	292.652
516	107.801	33.6569	the third survey	1607	17.4393	15	Shaanxi	Foping	292.652
517	107.808	33.6569	the third survey	1600	0	0	Shaanxi	Foping	292.652
518	107.512	33.6633	the third survey	1362	15.5731	15	Shaanxi	Changqing	304.74
519	107.788	33.6576	the third survey	1900	7.11718	5	Shaanxi	Foping	292.652
520	107.572	33.6623	the third survey	1634	30.1095	30	Shaanxi	Changqing	304.74
521	107.782	33.6578	the third survey	1634	39.6078	35	Shaanxi	Foping	292.652
522	107.598	33.6618	the third survey	1902	15.0424	15	Shaanxi	Changqing	304.74
523	107.609	33.6617	the third survey	1855	31.3457	30	Shaanxi	Changqing	304.74
524	107.609	33.6617	the third survey	1855	31.3457	30	Shaanxi	Changqing	304.74
525	107.792	33.6578	the third survey	1848	19.8904	15	Shaanxi	Foping	292.652
526	107.678	33.6603	the third survey	2300	0	0	Shaanxi	Foping	292.652
527	107.584	33.6624	the third survey	1900	0	0	Shaanxi	Changqing	304.74
528	107.511	33.6641	the third survey	1399	11.2042	10	Shaanxi	Changqing	304.74
529	107.511	33.6641	the third survey	1399	11.2042	10	Shaanxi	Changqing	304.74
530	107.852	33.6567	the third survey	2038	17.5969	15	Shaanxi	Foping	292.652
531	107.852	33.6567	the third survey	2038	17.5969	15	Shaanxi	Foping	292.652
532	107.852	33.6567	the third survey	2038	17.5969	15	Shaanxi	Foping	292.652
533	107.852	33.6567	the third survey	2038	17.5969	15	Shaanxi	Foping	292.652
534	107.568	33.6632	the third survey	1500	0	0	Shaanxi	Changqing	304.74
535	107.819	33.6577	the third survey	1751	18.3298	15	Shaanxi	Foping	292.652
536	107.819	33.6577	the third survey	1751	18.3298	15	Shaanxi	Foping	292.652
537	107.677	33.6612	the third survey	2290	21.9741	20	Shaanxi	Foping	292.652
538	107.677	33.6612	the third survey	2290	21.9741	20	Shaanxi	Foping	292.652
539	107.579	33.6634	the third survey	1784	29.1094	25	Shaanxi	Changqing	304.74
540	107.792	33.6588	the third survey	1876	15.9518	15	Shaanxi	Foping	292.652
541	107.792	33.6588	the third survey	1876	15.9518	15	Shaanxi	Foping	292.652
542	107.471	33.6658	the third survey	1783	24.4505	20	Shaanxi	Changqing	304.74
543	107.471	33.6658	the third survey	1783	24.4505	20	Shaanxi	Changqing	304.74
544	107.566	33.6639	the third survey	1500	0	0	Shaanxi	Changqing	304.74
545	107.566	33.6639	the third survey	1500	0	0	Shaanxi	Changqing	304.74
546	107.541	33.6645	the third survey	1644	30.9991	30	Shaanxi	Changqing	304.74
547	107.593	33.6635	the third survey	1800	0	0	Shaanxi	Changqing	304.74
548	107.802	33.659	the third survey	1600	12.7098	10	Shaanxi	Foping	292.652
549	107.845	33.6581	the third survey	2029	19.5137	20	Shaanxi	Foping	292.652
550	107.788	33.6597	the third survey	1957	28.6447	25	Shaanxi	Foping	292.652
551	107.788	33.6597	the third survey	1957	28.6447	25	Shaanxi	Foping	292.652
552	107.512	33.6656	the third survey	1400	0	0	Shaanxi	Changqing	304.74
553	107.512	33.6656	the third survey	1400	0	0	Shaanxi	Changqing	304.74
554	107.594	33.664	the third survey	1800	0	0	Shaanxi	Changqing	304.74
555	107.709	33.6615	the third survey	2088	39.1766	35	Shaanxi	Foping	292.652
556	107.541	33.6654	the third survey	1692	23.7141	20	Shaanxi	Changqing	304.74
557	107.801	33.6597	the third survey	1641	28.1897	25	Shaanxi	Foping	292.652
558	107.757	33.6609	the third survey	1497	20.5444	20	Shaanxi	Foping	292.652
559	107.611	33.6641	the third survey	1984	42.4709	40	Shaanxi	Changqing	304.74
560	107.589	33.6646	the third survey	1900	0	0	Shaanxi	Changqing	304.74
561	107.79	33.6603	the third survey	2000	0	0	Shaanxi	Foping	292.652
562	107.79	33.6603	the third survey	2000	0	0	Shaanxi	Foping	292.652
563	107.61	33.6642	the third survey	1943	32.7778	30	Shaanxi	Changqing	304.74
564	107.811	33.66	the third survey	1607	16.7509	15	Shaanxi	Foping	292.652
565	107.811	33.66	the third survey	1607	16.7509	15	Shaanxi	Foping	292.652
566	107.571	33.6654	the third survey	1500	0	0	Shaanxi	Changqing	304.74
567	107.601	33.6649	the third survey	2027	16.3947	15	Shaanxi	Changqing	304.74
568	107.512	33.6669	the third survey	1400	6.72137	5	Shaanxi	Changqing	304.74
569	107.512	33.6669	the third survey	1400	6.72137	5	Shaanxi	Changqing	304.74
570	107.799	33.6607	the third survey	1700	2.02487	0	Shaanxi	Foping	292.652
571	107.799	33.6607	the third survey	1700	2.02487	0	Shaanxi	Foping	292.652
572	107.674	33.6637	the third survey	2317	15.6095	15	Shaanxi	Foping	292.652
573	107.593	33.6655	the third survey	1870	34.5296	30	Shaanxi	Changqing	304.74
574	107.784	33.6613	the third survey	1740	30.4311	30	Shaanxi	Foping	292.652
575	107.701	33.6633	the third survey	2000	0	0	Shaanxi	Foping	292.652
576	107.862	33.6597	the third survey	2100	4.22269	0	Shaanxi	Foping	292.652
577	107.592	33.6657	the third survey	1884	23.9309	20	Shaanxi	Changqing	304.74
578	107.601	33.6657	the third survey	2038	17.2828	15	Shaanxi	Changqing	304.74
579	107.776	33.662	the third survey	1500	0	0	Shaanxi	Foping	292.652
580	107.601	33.6658	the third survey	2048	18.0097	15	Shaanxi	Changqing	304.74
581	107.758	33.6625	the third survey	1563	33.6404	30	Shaanxi	Foping	292.652
582	107.758	33.6626	the third survey	1571	34.0274	30	Shaanxi	Foping	292.652
583	107.811	33.6618	the third survey	1600	2.45639	0	Shaanxi	Foping	292.652
584	107.811	33.6618	the third survey	1600	2.45639	0	Shaanxi	Foping	292.652
585	107.6	33.6667	the third survey	2003	26.7203	25	Shaanxi	Changqing	304.74
586	107.59	33.6669	the third survey	1900	0.337615	0	Shaanxi	Changqing	304.74
587	107.566	33.6675	the third survey	1600	9.76489	5	Shaanxi	Changqing	304.74
588	107.812	33.6622	the third survey	1609	18.8087	15	Shaanxi	Foping	292.652
589	107.737	33.664	the third survey	1898	13.9158	10	Shaanxi	Foping	292.652
590	107.595	33.6673	the third survey	1929	22.5893	20	Shaanxi	Changqing	304.74
591	107.595	33.6673	the third survey	1929	22.5893	20	Shaanxi	Changqing	304.74
592	107.584	33.6676	the third survey	1751	24.1411	20	Shaanxi	Changqing	304.74
593	107.584	33.6676	the third survey	1751	24.1411	20	Shaanxi	Changqing	304.74
594	107.588	33.6677	the third survey	1839	23.4287	20	Shaanxi	Changqing	304.74
595	107.598	33.6675	the third survey	1900	0	0	Shaanxi	Changqing	304.74
596	107.759	33.6642	the third survey	1600	0.675206	0	Shaanxi	Foping	292.652
597	107.759	33.6642	the third survey	1600	0.675206	0	Shaanxi	Foping	292.652
598	107.709	33.6653	the third survey	2074	28.0318	25	Shaanxi	Foping	292.652
599	107.758	33.6643	the third survey	1602	15.4801	15	Shaanxi	Foping	292.652
600	107.805	33.6633	the third survey	1806	27.909	25	Shaanxi	Foping	292.652
601	107.561	33.6687	the third survey	1783	23.7387	20	Shaanxi	Changqing	304.74
602	107.747	33.6647	the third survey	1587	24.7984	20	Shaanxi	Foping	292.652
603	107.6	33.6679	the third survey	1924	38.8826	35	Shaanxi	Changqing	304.74
604	107.542	33.6692	the third survey	1881	27.6131	25	Shaanxi	Changqing	304.74
605	107.598	33.668	the third survey	1900	0	0	Shaanxi	Changqing	304.74
606	107.854	33.6624	the third survey	2017	18.2539	15	Shaanxi	Foping	292.652
607	107.566	33.6688	the third survey	1600	0	0	Shaanxi	Changqing	304.74
608	107.809	33.6635	the third survey	1683	27.1436	25	Shaanxi	Foping	292.652
609	107.804	33.6637	the third survey	1840	24.5427	20	Shaanxi	Foping	292.652
610	107.749	33.665	the third survey	1516	25.298	25	Shaanxi	Foping	292.652
611	107.749	33.6651	the third survey	1530	26.1737	25	Shaanxi	Foping	292.652
612	107.749	33.6651	the third survey	1530	26.1737	25	Shaanxi	Foping	292.652
613	107.749	33.6651	the third survey	1530	26.1737	25	Shaanxi	Foping	292.652
614	107.75	33.665	the third survey	1500	0	0	Shaanxi	Foping	292.652
615	107.764	33.6649	the third survey	1760	28.9876	25	Shaanxi	Foping	292.652
616	107.75	33.6655	the third survey	1500	0	0	Shaanxi	Foping	292.652
617	107.78	33.6649	the third survey	1500	0	0	Shaanxi	Foping	292.652
618	107.78	33.6649	the third survey	1500	0	0	Shaanxi	Foping	292.652
619	107.575	33.6695	the third survey	1598	16.3354	15	Shaanxi	Changqing	304.74
620	107.575	33.6695	the third survey	1598	16.3354	15	Shaanxi	Changqing	304.74
621	107.564	33.6698	the third survey	1672	34.9739	30	Shaanxi	Changqing	304.74
622	107.564	33.6698	the third survey	1672	34.9739	30	Shaanxi	Changqing	304.74
623	107.578	33.6695	the third survey	1600	0	0	Shaanxi	Changqing	304.74
624	107.631	33.6688	the third survey	2045	16.8745	15	Shaanxi	Changqing	304.74
625	107.756	33.6661	the third survey	1600	19.5212	15	Shaanxi	Foping	292.652
626	107.576	33.6702	the third survey	1600	11.4995	10	Shaanxi	Changqing	304.74
627	107.576	33.6702	the third survey	1600	11.4995	10	Shaanxi	Changqing	304.74
628	107.58	33.6703	the third survey	1600	0	0	Shaanxi	Changqing	304.74
629	107.653	33.6688	the third survey	2200	4.10029	0	Shaanxi	Changqing	304.74
630	107.801	33.6655	the third survey	1900	3.76924	0	Shaanxi	Foping	292.652
631	107.633	33.6694	the third survey	2096	15.1797	15	Shaanxi	Changqing	304.74
632	107.798	33.6658	the third survey	1800	10.5554	10	Shaanxi	Foping	292.652
633	107.798	33.6658	the third survey	1800	10.5554	10	Shaanxi	Foping	292.652
634	107.781	33.6665	the third survey	1500	0	0	Shaanxi	Foping	292.652
635	107.81	33.6658	the third survey	1715	34.3272	30	Shaanxi	Foping	292.652
636	107.81	33.6658	the third survey	1715	34.3272	30	Shaanxi	Foping	292.652
637	107.576	33.6712	the third survey	1646	28.4429	25	Shaanxi	Changqing	304.74
638	107.802	33.6664	the third survey	1900	0	0	Shaanxi	Foping	292.652
639	107.802	33.6664	the third survey	1900	0	0	Shaanxi	Foping	292.652
640	107.775	33.6672	the third survey	1700	21.6809	20	Shaanxi	Foping	292.652
641	107.661	33.6699	the third survey	2257	34.2994	30	Shaanxi	Changqing	304.74
642	107.809	33.6667	the third survey	1794	28.6615	25	Shaanxi	Foping	292.652
643	107.809	33.6667	the third survey	1794	28.6615	25	Shaanxi	Foping	292.652
644	107.823	33.6667	the third survey	1733	14.5388	10	Shaanxi	Foping	292.652
645	107.823	33.6667	the third survey	1733	14.5388	10	Shaanxi	Foping	292.652
646	107.823	33.6667	the third survey	1733	14.5388	10	Shaanxi	Foping	292.652
647	107.823	33.6667	the third survey	1733	14.5388	10	Shaanxi	Foping	292.652
648	107.735	33.6688	the third survey	1768	36.7557	35	Shaanxi	Foping	292.652
649	107.607	33.6716	the third survey	2250	24.6862	20	Shaanxi	Changqing	304.74
650	107.763	33.6683	the third survey	1701	24.259	20	Shaanxi	Foping	292.652
651	107.807	33.6674	the third survey	1826	29.2127	25	Shaanxi	Foping	292.652
652	107.812	33.6673	the third survey	1700	0	0	Shaanxi	Foping	292.652
653	107.814	33.6674	the third survey	1700	0	0	Shaanxi	Foping	292.652
654	107.814	33.6674	the third survey	1700	0	0	Shaanxi	Foping	292.652
655	107.614	33.672	the third survey	2339	39.311	35	Shaanxi	Changqing	304.74
656	107.679	33.6706	the third survey	2100	0	0	Shaanxi	Foping	292.652
657	107.635	33.6716	the third survey	2100	5.15065	5	Shaanxi	Changqing	304.74
658	107.635	33.6716	the third survey	2100	5.15065	5	Shaanxi	Changqing	304.74
659	107.802	33.668	the third survey	1865	25.6283	25	Shaanxi	Foping	292.652
660	107.599	33.6728	the third survey	2000	0	0	Shaanxi	Changqing	304.74
661	107.751	33.6696	the third survey	1500	0	0	Shaanxi	Foping	292.652
662	107.776	33.6697	the third survey	1758	24.729	20	Shaanxi	Foping	292.652
663	107.81	33.6689	the third survey	1700	0	0	Shaanxi	Foping	292.652
664	107.81	33.6689	the third survey	1700	0	0	Shaanxi	Foping	292.652
665	107.809	33.669	the third survey	1700	0	0	Shaanxi	Foping	292.652
666	107.774	33.6699	the third survey	1790	21.8378	20	Shaanxi	Foping	292.652
667	107.825	33.6688	the third survey	1742	17.982	15	Shaanxi	Foping	292.652
668	107.501	33.6758	the third survey	1600	3.1996	0	Shaanxi	Changqing	304.74
669	107.823	33.6689	the third survey	1725	35.474	35	Shaanxi	Foping	292.652
670	107.823	33.6689	the third survey	1725	35.474	35	Shaanxi	Foping	292.652
671	107.5	33.6761	the third survey	1600	0	0	Shaanxi	Changqing	304.74
672	107.806	33.6695	the third survey	1800	8.47871	5	Shaanxi	Foping	292.652
673	107.782	33.6701	the third survey	1500	6.2551	0	Shaanxi	Foping	292.652
674	107.627	33.6735	the third survey	2267	46.1508	45	Shaanxi	Changqing	304.74
675	107.604	33.674	the third survey	2069	17.8483	15	Shaanxi	Changqing	304.74
676	107.562	33.6749	the third survey	1800	23.6284	20	Shaanxi	Changqing	304.74
677	107.565	33.6751	the third survey	1700	11.7086	10	Shaanxi	Changqing	304.74
678	107.803	33.6699	the third survey	1832	35.1675	35	Shaanxi	Foping	292.652
679	107.631	33.6738	the third survey	2300	4.07259	0	Shaanxi	Changqing	304.74
680	107.728	33.6717	the third survey	1600	1.35022	0	Shaanxi	Foping	292.652
681	107.841	33.6693	the third survey	1981	17.7669	15	Shaanxi	Foping	292.652
682	107.733	33.6717	the third survey	1644	29.6342	25	Shaanxi	Foping	292.652
683	107.611	33.6744	the third survey	2350	18.6085	15	Shaanxi	Changqing	304.74
684	107.73	33.6719	the third survey	1600	0	0	Shaanxi	Foping	292.652
685	107.782	33.6708	the third survey	1500	0	0	Shaanxi	Foping	292.652
686	107.782	33.6708	the third survey	1500	0	0	Shaanxi	Foping	292.652
687	107.664	33.6735	the third survey	2400	0	0	Shaanxi	Changqing	304.74
688	107.662	33.6736	the third survey	2391	14.5675	10	Shaanxi	Changqing	304.74
689	107.763	33.6714	the third survey	1830	37.591	35	Shaanxi	Foping	292.652
690	107.782	33.671	the third survey	1500	1.35022	0	Shaanxi	Foping	292.652
691	107.82	33.6702	the third survey	1756	24.848	20	Shaanxi	Foping	292.652
692	107.82	33.6702	the third survey	1756	24.848	20	Shaanxi	Foping	292.652
693	107.761	33.6716	the third survey	1854	35.4221	35	Shaanxi	Foping	292.652
694	107.826	33.6701	the third survey	1800	5.55072	5	Shaanxi	Foping	292.652
695	107.751	33.6718	the third survey	1500	0	0	Shaanxi	Foping	292.652
696	107.75	33.672	the third survey	1500	0	0	Shaanxi	Foping	292.652
697	107.726	33.6728	the third survey	1600	15.6128	15	Shaanxi	Foping	292.652
698	107.726	33.6728	the third survey	1600	15.6128	15	Shaanxi	Foping	292.652
699	107.822	33.6707	the third survey	1827	23.5672	20	Shaanxi	Foping	292.652
700	107.75	33.6724	the third survey	1500	0	0	Shaanxi	Foping	292.652
701	107.75	33.6724	the third survey	1500	0	0	Shaanxi	Foping	292.652
702	107.63	33.675	the third survey	2343	13.7712	10	Shaanxi	Changqing	304.74
703	107.825	33.6709	the third survey	1831	30.3592	30	Shaanxi	Foping	292.652
704	107.726	33.6731	the third survey	1608	26.7376	25	Shaanxi	Foping	292.652
705	107.814	33.6712	the third survey	1796	34.0214	30	Shaanxi	Foping	292.652
706	107.496	33.6781	the third survey	1681	19.8879	15	Shaanxi	Changqing	304.74
707	107.731	33.6733	the third survey	1614	33.5292	30	Shaanxi	Foping	292.652
708	107.749	33.6729	the third survey	1506	27.266	25	Shaanxi	Foping	292.652
709	107.822	33.6713	the third survey	1846	23.5596	20	Shaanxi	Foping	292.652
710	107.612	33.676	the third survey	2322	17.4853	15	Shaanxi	Changqing	304.74
711	107.749	33.6732	the third survey	1526	37.8804	35	Shaanxi	Foping	292.652
712	107.635	33.6758	the third survey	2200	0	0	Shaanxi	Changqing	304.74
713	107.636	33.6758	the third survey	2200	0	0	Shaanxi	Changqing	304.74
714	107.825	33.6716	the third survey	1854	25.3786	25	Shaanxi	Foping	292.652
715	107.821	33.6718	the third survey	1784	29.7762	30	Shaanxi	Foping	292.652
716	107.617	33.6762	the third survey	2498	15.1968	15	Shaanxi	Changqing	304.74
717	107.857	33.671	the third survey	2100	8.54373	5	Shaanxi	Foping	292.652
718	107.585	33.6771	the third survey	1700	0	0	Shaanxi	Changqing	304.74
719	107.827	33.6718	the third survey	1800	15.5996	15	Shaanxi	Foping	292.652
720	107.83	33.6718	the third survey	1800	0	0	Shaanxi	Foping	292.652
721	107.584	33.6772	the third survey	1700	0	0	Shaanxi	Changqing	304.74
722	107.815	33.6723	the third survey	1819	18.6323	15	Shaanxi	Foping	292.652
723	107.609	33.677	the third survey	2188	26.1948	25	Shaanxi	Changqing	304.74
724	107.609	33.677	the third survey	2188	26.1948	25	Shaanxi	Changqing	304.74
725	107.801	33.6728	the third survey	1900	0	0	Shaanxi	Foping	292.652
726	107.801	33.6728	the third survey	1900	0	0	Shaanxi	Foping	292.652
727	107.664	33.6759	the third survey	2400	0.337615	0	Shaanxi	Changqing	304.74
728	107.664	33.6759	the third survey	2400	0.337615	0	Shaanxi	Changqing	304.74
729	107.863	33.6714	the third survey	2155	17.4566	15	Shaanxi	Foping	292.652
730	107.744	33.6742	the third survey	1600	4.90379	0	Shaanxi	Foping	292.652
731	107.744	33.6742	the third survey	1600	4.90379	0	Shaanxi	Foping	292.652
732	107.632	33.6769	the third survey	2290	23.9851	20	Shaanxi	Changqing	304.74
733	107.645	33.6767	the third survey	2300	0	0	Shaanxi	Changqing	304.74
734	107.609	33.6776	the third survey	2221	27.909	25	Shaanxi	Changqing	304.74
735	107.818	33.673	the third survey	1700	0	0	Shaanxi	Foping	292.652
736	107.607	33.6777	the third survey	2099	20.1411	20	Shaanxi	Changqing	304.74
737	107.614	33.6775	the third survey	2372	20.6303	20	Shaanxi	Changqing	304.74
738	107.633	33.6773	the third survey	2211	28.276	30	Shaanxi	Changqing	304.74
739	107.804	33.6737	the third survey	1940	32.7385	30	Shaanxi	Foping	292.652
740	107.804	33.6737	the third survey	1940	32.7385	30	Shaanxi	Foping	292.652
741	107.612	33.6782	the third survey	2312	19.3633	15	Shaanxi	Changqing	304.74
742	107.86	33.6728	the third survey	2132	14.8511	10	Shaanxi	Foping	292.652
743	107.851	33.6731	the third survey	2180	18.3703	15	Shaanxi	Foping	292.652
744	107.778	33.6748	the third survey	1600	0	0	Shaanxi	Foping	292.652
745	107.778	33.6748	the third survey	1600	0	0	Shaanxi	Foping	292.652
746	107.807	33.6742	the third survey	2000	0	0	Shaanxi	Foping	292.652
747	107.807	33.6742	the third survey	2000	0	0	Shaanxi	Foping	292.652
748	107.818	33.674	the third survey	1731	35.7831	35	Shaanxi	Foping	292.652
749	107.729	33.6761	the third survey	1800	1.6876	0	Shaanxi	Foping	292.652
750	107.662	33.6782	the third survey	2326	26.1034	20	Shaanxi	Changqing	304.74
751	107.662	33.6782	the third survey	2326	26.1034	20	Shaanxi	Changqing	304.74
752	107.818	33.6748	the third survey	1710	25.5574	25	Shaanxi	Foping	292.652
753	107.818	33.6748	the third survey	1710	25.5574	25	Shaanxi	Foping	292.652
754	107.634	33.6789	the third survey	2254	37.2067	35	Shaanxi	Changqing	304.74
755	107.57	33.6803	the third survey	1941	20.5351	20	Shaanxi	Changqing	304.74
756	107.751	33.677	the third survey	1600	0	0	Shaanxi	Foping	292.652
757	107.608	33.6801	the third survey	2148	25.0309	25	Shaanxi	Changqing	304.74
758	107.61	33.6802	the third survey	2231	30.1262	25	Shaanxi	Changqing	304.74
759	107.636	33.6797	the third survey	2378	31.8386	30	Shaanxi	Changqing	304.74
760	107.822	33.6758	the third survey	1800	0	0	Shaanxi	Foping	292.652
761	107.79	33.6767	the third survey	1600	4.43182	0	Shaanxi	Foping	292.652
762	107.787	33.6772	the third survey	1652	26.8491	25	Shaanxi	Foping	292.652
763	107.777	33.6775	the third survey	1600	0	0	Shaanxi	Foping	292.652
764	107.583	33.6819	the third survey	1944	40.8526	40	Shaanxi	Changqing	304.74
765	107.851	33.6762	the third survey	2102	9.73678	5	Shaanxi	Foping	292.652
766	107.777	33.678	the third survey	1600	0	0	Shaanxi	Foping	292.652
767	107.565	33.6827	the third survey	1800	0	0	Shaanxi	Changqing	304.74
768	107.858	33.6763	the third survey	2223	20.8211	20	Shaanxi	Foping	292.652
769	107.858	33.6763	the third survey	2223	20.8211	20	Shaanxi	Foping	292.652
770	107.858	33.6763	the third survey	2223	20.8211	20	Shaanxi	Foping	292.652
771	107.858	33.6763	the third survey	2223	20.8211	20	Shaanxi	Foping	292.652
772	107.797	33.6777	the third survey	1600	0	0	Shaanxi	Foping	292.652
773	107.797	33.6777	the third survey	1600	0	0	Shaanxi	Foping	292.652
774	107.659	33.681	the third survey	2200	2.36199	0	Shaanxi	Changqing	304.74
775	107.82	33.6775	the third survey	1802	21.8442	20	Shaanxi	Foping	292.652
776	107.822	33.6777	the third survey	1800	1.6876	0	Shaanxi	Foping	292.652
777	107.781	33.6787	the third survey	1767	18.2865	15	Shaanxi	Foping	292.652
778	107.649	33.682	the third survey	2300	0	0	Shaanxi	Changqing	304.74
779	107.776	33.6795	the third survey	1600	0	0	Shaanxi	Foping	292.652
780	107.782	33.6797	the third survey	1800	15.7997	15	Shaanxi	Foping	292.652
781	107.581	33.6842	the third survey	1900	5.87557	5	Shaanxi	Changqing	304.74
782	107.645	33.6829	the third survey	2400	0	0	Shaanxi	Changqing	304.74
783	107.784	33.6801	the third survey	1743	41.5762	40	Shaanxi	Foping	292.652
784	107.732	33.6813	the third survey	1900	0	0	Shaanxi	Foping	292.652
785	107.649	33.6835	the third survey	2315	34.6723	30	Shaanxi	Changqing	304.74
786	107.649	33.6835	the third survey	2315	34.6723	30	Shaanxi	Changqing	304.74
787	107.822	33.6799	the third survey	1891	21.2359	20	Shaanxi	Foping	292.652
788	107.822	33.6799	the third survey	1891	21.2359	20	Shaanxi	Foping	292.652
789	107.743	33.6817	the third survey	1714	44.5401	40	Shaanxi	Foping	292.652
790	107.609	33.6847	the third survey	2022	21.3136	20	Shaanxi	Changqing	304.74
791	107.811	33.6803	the third survey	2000	1.6876	0	Shaanxi	Foping	292.652
792	107.591	33.6853	the third survey	2063	38.1184	35	Shaanxi	Changqing	304.74
793	107.697	33.6832	the third survey	1897	16.9941	15	Shaanxi	Foping	292.652
794	107.739	33.6823	the third survey	1700	0	0	Shaanxi	Foping	292.652
795	107.582	33.6858	the third survey	2000	13.9158	10	Shaanxi	Changqing	304.74
796	107.789	33.6813	the third survey	1873	23.2772	20	Shaanxi	Foping	292.652
797	107.802	33.6811	the third survey	1700	0	0	Shaanxi	Foping	292.652
798	107.592	33.6857	the third survey	2070	38.6992	35	Shaanxi	Changqing	304.74
799	107.754	33.6823	the third survey	1700	0	0	Shaanxi	Foping	292.652
800	107.802	33.6814	the third survey	1700	25.4111	25	Shaanxi	Foping	292.652
801	107.741	33.683	the third survey	1700	18.542	15	Shaanxi	Foping	292.652
802	107.651	33.6851	the third survey	2400	4.11408	0	Shaanxi	Changqing	304.74
803	107.651	33.6851	the third survey	2400	4.11408	0	Shaanxi	Changqing	304.74
804	107.815	33.6815	the third survey	2033	40.9144	40	Shaanxi	Foping	292.652
805	107.815	33.6815	the third survey	2033	40.9144	40	Shaanxi	Foping	292.652
806	107.649	33.6853	the third survey	2400	5.32285	5	Shaanxi	Changqing	304.74
807	107.822	33.6818	the third survey	1964	33.4497	30	Shaanxi	Foping	292.652
808	107.822	33.6818	the third survey	1964	33.4497	30	Shaanxi	Foping	292.652
809	107.654	33.6855	the third survey	2275	30.4412	30	Shaanxi	Changqing	304.74
810	107.79	33.6827	the third survey	1941	20.7937	15	Shaanxi	Foping	292.652
811	107.733	33.6845	the third survey	1926	21.5964	20	Shaanxi	Foping	292.652
812	107.733	33.6845	the third survey	1926	21.5964	20	Shaanxi	Foping	292.652
813	107.627	33.6868	the third survey	2447	23.5097	20	Shaanxi	Changqing	304.74
814	107.618	33.687	the third survey	2288	24.1928	20	Shaanxi	Changqing	304.74
815	107.828	33.6827	the third survey	2079	14.4087	10	Shaanxi	Foping	292.652
816	107.623	33.6873	the third survey	2253	31.5881	30	Shaanxi	Changqing	304.74
817	107.684	33.6861	the third survey	2000	0	0	Shaanxi	Foping	292.652
818	107.793	33.6838	the third survey	1949	27.887	25	Shaanxi	Foping	292.652
819	107.818	33.6836	the third survey	2130	19.5112	15	Shaanxi	Foping	292.652
820	107.631	33.688	the third survey	2540	21.7413	20	Shaanxi	Changqing	304.74
821	107.626	33.6881	the third survey	2357	23.6017	20	Shaanxi	Changqing	304.74
822	107.855	33.6831	the third survey	2100	2.78189	0	Shaanxi	Foping	292.652
823	107.622	33.6883	the third survey	2200	14.1035	10	Shaanxi	Changqing	304.74
824	107.661	33.6877	the third survey	2300	0	0	Shaanxi	Changqing	304.74
825	107.653	33.6878	the third survey	2315	33.8218	30	Shaanxi	Changqing	304.74
826	107.649	33.6879	the third survey	2497	12.7768	10	Shaanxi	Changqing	304.74
827	107.762	33.6855	the third survey	2000	0	0	Shaanxi	Foping	292.652
828	107.811	33.6844	the third survey	1871	43.9115	40	Shaanxi	Foping	292.652
829	107.62	33.6889	the third survey	2200	0	0	Shaanxi	Changqing	304.74
830	107.821	33.6848	the third survey	2176	19.3759	15	Shaanxi	Foping	292.652
831	107.78	33.6859	the third survey	1834	28.6335	25	Shaanxi	Foping	292.652
832	107.647	33.6888	the third survey	2500	0	0	Shaanxi	Changqing	304.74
833	107.657	33.6886	the third survey	2384	23.3997	20	Shaanxi	Changqing	304.74
834	107.832	33.6848	the third survey	2010	23.0947	20	Shaanxi	Foping	292.652
835	107.855	33.6844	the third survey	2114	18.8297	15	Shaanxi	Foping	292.652
836	107.656	33.6888	the third survey	2369	28.6223	25	Shaanxi	Changqing	304.74
837	107.633	33.6895	the third survey	2574	29.2235	25	Shaanxi	Changqing	304.74
838	107.817	33.6857	the third survey	2060	44.1022	40	Shaanxi	Foping	292.652
839	107.628	33.6902	the third survey	2300	21.81	20	Shaanxi	Changqing	304.74
840	107.831	33.6859	the third survey	2074	26.522	25	Shaanxi	Foping	292.652
841	107.614	33.6909	the third survey	2100	0	0	Shaanxi	Changqing	304.74
842	107.617	33.6911	the third survey	2100	8.84251	5	Shaanxi	Changqing	304.74
843	107.59	33.6926	the third survey	2200	7.36374	5	Shaanxi	Changqing	304.74
844	107.605	33.6926	the third survey	2100	12.0483	10	Shaanxi	Changqing	304.74
845	107.817	33.6881	the third survey	2006	39.4939	35	Shaanxi	Foping	292.652
846	107.559	33.694	the third survey	2000	0	0	Shaanxi	Changqing	304.74
847	107.676	33.6915	the third survey	2241	33.3983	30	Shaanxi	Foping	292.652
848	107.626	33.6928	the third survey	2355	25.2135	20	Shaanxi	Changqing	304.74
849	107.633	33.6928	the third survey	2447	26.4436	25	Shaanxi	Changqing	304.74
850	107.847	33.6886	the third survey	2178	23.4904	20	Shaanxi	Foping	292.652
851	107.632	33.6936	the third survey	2442	28.4855	25	Shaanxi	Changqing	304.74
852	107.633	33.6936	the third survey	2473	31.0124	30	Shaanxi	Changqing	304.74
853	107.853	33.6888	the third survey	2200	0	0	Shaanxi	Foping	292.652
854	107.556	33.6954	the third survey	2052	29.2736	25	Shaanxi	Changqing	304.74
855	107.646	33.6935	the third survey	2600	0	0	Shaanxi	Changqing	304.74
856	107.818	33.6904	the third survey	2300	17.577	15	Shaanxi	Foping	292.652
857	107.704	33.6931	the third survey	1900	0	0	Shaanxi	Foping	292.652
858	107.691	33.6934	the third survey	2107	23.8276	20	Shaanxi	Foping	292.652
859	107.704	33.6931	the third survey	1900	0	0	Shaanxi	Foping	292.652
860	107.645	33.6945	the third survey	2600	0	0	Shaanxi	Changqing	304.74
861	107.591	33.6957	the third survey	2300	14.6247	10	Shaanxi	Changqing	304.74
862	107.591	33.6957	the third survey	2300	14.6247	10	Shaanxi	Changqing	304.74
863	107.63	33.695	the third survey	2505	19.2622	15	Shaanxi	Changqing	304.74
864	107.817	33.6909	the third survey	2300	8.077	5	Shaanxi	Foping	292.652
865	107.648	33.695	the third survey	2535	25.2411	25	Shaanxi	Changqing	304.74
866	107.731	33.6936	the third survey	2113	21.4721	20	Shaanxi	Foping	292.652
867	107.665	33.6951	the third survey	2434	30.2169	25	Shaanxi	Changqing	304.74
868	107.851	33.691	the third survey	2249	29.4669	25	Shaanxi	Foping	292.652
869	107.553	33.6976	the third survey	2322	30.0516	30	Shaanxi	Changqing	304.74
870	107.664	33.6958	the third survey	2508	24.1854	20	Shaanxi	Changqing	304.74
871	107.717	33.6947	the third survey	2200	0	0	Shaanxi	Foping	292.652
872	107.609	33.6971	the third survey	2261	23.6284	20	Shaanxi	Changqing	304.74
873	107.556	33.6983	the third survey	2135	44.4675	40	Shaanxi	Changqing	304.74
874	107.556	33.6983	the third survey	2100	0	0	Shaanxi	Changqing	304.74
875	107.771	33.6938	the third survey	1986	40.7913	40	Shaanxi	Foping	292.652
876	107.827	33.6925	the third survey	2407	21.8442	20	Shaanxi	Foping	292.652
877	107.827	33.6925	the third survey	2407	21.8442	20	Shaanxi	Foping	292.652
878	107.768	33.6939	the third survey	1801	20.3853	20	Shaanxi	Foping	292.652
879	107.613	33.6974	the third survey	2300	0	0	Shaanxi	Changqing	304.74
880	107.771	33.6942	the third survey	2000	17.1892	15	Shaanxi	Foping	292.652
881	107.82	33.6932	the third survey	2363	20.1483	15	Shaanxi	Foping	292.652
882	107.819	33.6935	the third survey	2374	21.4655	20	Shaanxi	Foping	292.652
883	107.819	33.6935	the third survey	2374	21.4655	20	Shaanxi	Foping	292.652
884	107.647	33.6978	the third survey	2500	0	0	Shaanxi	Changqing	304.74
885	107.647	33.6978	the third survey	2500	0	0	Shaanxi	Changqing	304.74
886	107.647	33.6978	the third survey	2500	0	0	Shaanxi	Changqing	304.74
887	107.647	33.6978	the third survey	2500	0	0	Shaanxi	Changqing	304.74
888	107.822	33.6942	the third survey	2397	20.1769	20	Shaanxi	Foping	292.652
889	107.822	33.6946	the third survey	2441	29.5015	25	Shaanxi	Foping	292.652
890	107.822	33.6946	the third survey	2441	29.5015	25	Shaanxi	Foping	292.652
891	107.556	33.7004	the third survey	2100	5.32285	5	Shaanxi	Changqing	304.74
892	107.731	33.6967	the third survey	2138	28.0623	25	Shaanxi	Foping	292.652
893	107.555	33.7006	the third survey	2118	22.7515	20	Shaanxi	Changqing	304.74
894	107.555	33.7006	the third survey	2118	22.7515	20	Shaanxi	Changqing	304.74
895	107.771	33.696	the third survey	2100	11.4051	10	Shaanxi	Foping	292.652
896	107.771	33.696	the third survey	2100	11.4051	10	Shaanxi	Foping	292.652
897	107.78	33.6959	the third survey	1900	0	0	Shaanxi	Foping	292.652
898	107.613	33.6996	the third survey	2358	45.9098	45	Shaanxi	Changqing	304.74
899	107.554	33.7008	the third survey	2152	30.2106	30	Shaanxi	Changqing	304.74
900	107.825	33.695	the third survey	2529	18.4484	15	Shaanxi	Foping	292.652
901	107.73	33.6973	the third survey	2175	25.7727	25	Shaanxi	Foping	292.652
902	107.646	33.6992	the third survey	2533	33.5292	30	Shaanxi	Changqing	304.74
903	107.824	33.6958	the third survey	2536	16.1339	15	Shaanxi	Foping	292.652
904	107.647	33.7	the third survey	2562	27.9515	25	Shaanxi	Changqing	304.74
905	107.841	33.6958	the third survey	2512	19.0501	15	Shaanxi	Foping	292.652
906	107.644	33.7003	the third survey	2600	0	0	Shaanxi	Changqing	304.74
907	107.614	33.7013	the third survey	2494	19.5957	15	Shaanxi	Changqing	304.74
908	107.84	33.6966	the third survey	2538	16.1656	15	Shaanxi	Foping	292.652
909	107.828	33.6969	the third survey	2600	0	0	Shaanxi	Foping	292.652
910	107.628	33.7014	the third survey	2320	26.7942	25	Shaanxi	Changqing	304.74
911	107.605	33.7019	the third survey	2500	12.3038	10	Shaanxi	Changqing	304.74
912	107.633	33.7016	the third survey	2511	24.3084	20	Shaanxi	Changqing	304.74
913	107.633	33.7016	the third survey	2511	24.3084	20	Shaanxi	Changqing	304.74
914	107.633	33.7016	the third survey	2511	24.3084	20	Shaanxi	Changqing	304.74
915	107.633	33.7016	the third survey	2511	24.3084	20	Shaanxi	Changqing	304.74
916	107.652	33.7014	the third survey	2600	2.69895	0	Shaanxi	Changqing	304.74
917	107.598	33.703	the third survey	2700	0	0	Shaanxi	Changqing	304.74
918	107.598	33.703	the third survey	2700	0	0	Shaanxi	Changqing	304.74
919	107.776	33.6991	the third survey	1956	47.2144	45	Shaanxi	Foping	292.652
920	107.649	33.7026	the third survey	2694	23.6532	20	Shaanxi	Changqing	304.74
921	107.646	33.7027	the third survey	2690	28.5434	25	Shaanxi	Changqing	304.74
922	107.628	33.704	the third survey	2373	29.4869	25	Shaanxi	Changqing	304.74
923	107.819	33.7	the third survey	2527	32.5845	30	Shaanxi	Foping	292.652
924	107.819	33.7	the third survey	2527	32.5845	30	Shaanxi	Foping	292.652
925	107.766	33.7015	the third survey	2000	21.6658	20	Shaanxi	Foping	292.652
926	107.626	33.7046	the third survey	2300	0	0	Shaanxi	Changqing	304.74
927	107.766	33.7016	the third survey	2000	21.6658	20	Shaanxi	Foping	292.652
928	107.779	33.7014	the third survey	2183	27.887	25	Shaanxi	Foping	292.652
929	107.695	33.7033	the third survey	2021	26.9628	25	Shaanxi	Foping	292.652
930	107.812	33.7013	the third survey	2284	39.3835	40	Shaanxi	Foping	292.652
931	107.627	33.7056	the third survey	2300	0	0	Shaanxi	Changqing	304.74
932	107.625	33.7056	the third survey	2300	0	0	Shaanxi	Changqing	304.74
933	107.766	33.7026	the third survey	2000	0	0	Shaanxi	Foping	292.652
934	107.629	33.7058	the third survey	2375	25.8094	25	Shaanxi	Changqing	304.74
935	107.816	33.7019	the third survey	2508	20.6071	20	Shaanxi	Foping	292.652
936	107.716	33.7042	the third survey	2025	23.2127	20	Shaanxi	Foping	292.652
937	107.721	33.7041	the third survey	2248	35.1373	30	Shaanxi	Foping	292.652
938	107.721	33.7041	the third survey	2248	35.1373	30	Shaanxi	Foping	292.652
939	107.817	33.7022	the third survey	2553	19.1808	15	Shaanxi	Foping	292.652
940	107.637	33.7064	the third survey	2632	25.2204	25	Shaanxi	Changqing	304.74
941	107.765	33.7048	the third survey	2034	21.8699	20	Shaanxi	Foping	292.652
942	107.808	33.7039	the third survey	2333	35.1373	35	Shaanxi	Foping	292.652
943	107.808	33.7039	the third survey	2333	35.1373	35	Shaanxi	Foping	292.652
944	107.765	33.705	the third survey	2028	22.7596	20	Shaanxi	Foping	292.652
945	107.716	33.7061	the third survey	2100	0	0	Shaanxi	Foping	292.652
946	107.574	33.7093	the third survey	2505	18.8714	15	Shaanxi	Huangbaiyuan	220.18
947	107.628	33.7082	the third survey	2400	8.43945	5	Shaanxi	Changqing	304.74
948	107.628	33.7082	the third survey	2400	8.43945	5	Shaanxi	Changqing	304.74
949	107.634	33.7082	the third survey	2584	24.2608	20	Shaanxi	Changqing	304.74
950	107.634	33.7082	the third survey	2584	24.2608	20	Shaanxi	Changqing	304.74
951	107.633	33.7084	the third survey	2571	24.5517	20	Shaanxi	Changqing	304.74
952	107.623	33.7089	the third survey	2411	34.8098	30	Shaanxi	Changqing	304.74
953	107.795	33.7055	the third survey	2419	40.2637	40	Shaanxi	Foping	292.652
954	107.668	33.7087	the third survey	2600	0	0	Shaanxi	Huangbaiyuan	220.18
955	107.76	33.707	the third survey	2303	32.7811	30	Shaanxi	Foping	292.652
956	107.555	33.7118	the third survey	2548	28.2027	25	Shaanxi	Huangbaiyuan	220.18
957	107.803	33.7077	the third survey	2581	33.2047	30	Shaanxi	Foping	292.652
958	107.794	33.7083	the third survey	2504	35.8221	35	Shaanxi	Foping	292.652
959	107.794	33.7083	the third survey	2504	35.8221	35	Shaanxi	Foping	292.652
960	107.614	33.7124	the third survey	2714	25.1927	25	Shaanxi	Changqing	304.74
961	107.81	33.7082	the third survey	2586	28.9463	25	Shaanxi	Foping	292.652
962	107.793	33.7089	the third survey	2567	45.2221	45	Shaanxi	Foping	292.652
963	107.67	33.7118	the third survey	2500	2.26364	0	Shaanxi	Huangbaiyuan	220.18
964	107.624	33.7128	the third survey	2500	12.9424	10	Shaanxi	Changqing	304.74
965	107.811	33.7089	the third survey	2654	31.1191	30	Shaanxi	Foping	292.652
966	107.614	33.7137	the third survey	2787	27.5188	25	Shaanxi	Changqing	304.74
967	107.65	33.713	the third survey	2738	25.4623	25	Shaanxi	Huangbaiyuan	220.18
968	107.792	33.7099	the third survey	2607	22.1344	20	Shaanxi	Foping	292.652
969	107.796	33.7099	the third survey	2700	0.337615	0	Shaanxi	Foping	292.652
970	107.796	33.7099	the third survey	2700	0.337615	0	Shaanxi	Foping	292.652
971	107.626	33.7137	the third survey	2587	26.4645	25	Shaanxi	Changqing	304.74
972	107.624	33.7146	the third survey	2600	2.63503	0	Shaanxi	Changqing	304.74
973	107.69	33.7132	the third survey	2400	23.142	20	Shaanxi	Foping	292.652
974	107.693	33.7132	the third survey	2248	29.5414	25	Shaanxi	Foping	292.652
975	107.67	33.7141	the third survey	2500	0	0	Shaanxi	Huangbaiyuan	220.18
976	107.631	33.7154	the third survey	2532	43.8454	40	Shaanxi	Changqing	304.74
977	107.631	33.7154	the third survey	2532	43.8454	40	Shaanxi	Changqing	304.74
978	107.606	33.716	the third survey	2972	54.6801	50	Shaanxi	Changqing	304.74
979	107.69	33.7142	the third survey	2408	17.0387	15	Shaanxi	Foping	292.652
980	107.656	33.7153	the third survey	2572	25.2463	25	Shaanxi	Huangbaiyuan	220.18
981	107.693	33.7148	the third survey	2300	0	0	Shaanxi	Foping	292.652
982	107.699	33.7152	the third survey	2400	0.337615	0	Shaanxi	Foping	292.652
983	107.699	33.7152	the third survey	2400	0.337615	0	Shaanxi	Foping	292.652
984	107.629	33.717	the third survey	2724	25.5303	25	Shaanxi	Changqing	304.74
985	107.625	33.7172	the third survey	2771	38.7211	35	Shaanxi	Changqing	304.74
986	107.617	33.7174	the third survey	2938	16.4846	15	Shaanxi	Changqing	304.74
987	107.666	33.717	the third survey	2450	20.5328	20	Shaanxi	Huangbaiyuan	220.18
988	107.721	33.7161	the third survey	2391	22.2097	20	Shaanxi	Foping	292.652
989	107.702	33.7166	the third survey	2368	23.1164	20	Shaanxi	Foping	292.652
990	107.626	33.7184	the third survey	2849	23.9851	20	Shaanxi	Changqing	304.74
991	107.711	33.7167	the third survey	2426	22.0734	20	Shaanxi	Foping	292.652
992	107.711	33.7167	the third survey	2426	22.0734	20	Shaanxi	Foping	292.652
993	107.701	33.7175	the third survey	2411	18.6323	15	Shaanxi	Foping	292.652
994	107.626	33.7195	the third survey	2900	4.97236	0	Shaanxi	Changqing	304.74
995	107.701	33.7179	the third survey	2426	18.7353	15	Shaanxi	Foping	292.652
996	107.676	33.7195	the third survey	2592	28.2645	25	Shaanxi	Huangbaiyuan	220.18
997	107.671	33.7197	the third survey	2474	29.4388	25	Shaanxi	Huangbaiyuan	220.18
998	107.697	33.7193	the third survey	2500	0	0	Shaanxi	Foping	292.652
999	107.697	33.7193	the third survey	2500	0	0	Shaanxi	Foping	292.652
1000	107.699	33.7194	the third survey	2500	9.44488	5	Shaanxi	Foping	292.652
1001	107.723	33.719	the third survey	2486	25.5574	20	Shaanxi	Foping	292.652
1002	107.802	33.7173	the third survey	2658	20.1411	20	Shaanxi	Laoxiancheng	123.627
1003	107.699	33.7199	the third survey	2511	16.118	15	Shaanxi	Foping	292.652
1004	107.699	33.7199	the third survey	2511	16.118	15	Shaanxi	Foping	292.652
1005	107.699	33.7199	the third survey	2511	16.118	15	Shaanxi	Foping	292.652
1006	107.699	33.7199	the third survey	2511	16.118	15	Shaanxi	Foping	292.652
1007	107.799	33.7177	the third survey	2500	11.6162	10	Shaanxi	Laoxiancheng	123.627
1008	107.708	33.7206	the third survey	2400	0	0	Shaanxi	Foping	292.652
1009	107.721	33.7204	the third survey	2563	17.0387	15	Shaanxi	Foping	292.652
1010	107.699	33.7209	the third survey	2543	16.8023	15	Shaanxi	Foping	292.652
1011	107.699	33.7209	the third survey	2543	16.8023	15	Shaanxi	Foping	292.652
1012	107.699	33.7211	the third survey	2551	17.0891	15	Shaanxi	Foping	292.652
1013	107.699	33.7211	the third survey	2551	17.0891	15	Shaanxi	Foping	292.652
1014	107.7	33.7212	the third survey	2529	18.2865	15	Shaanxi	Foping	292.652
1015	107.7	33.7212	the third survey	2529	18.2865	15	Shaanxi	Foping	292.652
1016	107.778	33.7199	the third survey	2661	28.2228	25	Shaanxi	Laoxiancheng	123.627
1017	107.801	33.7194	the third survey	2609	15.6491	15	Shaanxi	Laoxiancheng	123.627
1018	107.801	33.7194	the third survey	2609	15.6491	15	Shaanxi	Laoxiancheng	123.627
1019	107.699	33.722	the third survey	2579	17.5284	15	Shaanxi	Foping	292.652
1020	107.699	33.722	the third survey	2579	17.5284	15	Shaanxi	Foping	292.652
1021	107.699	33.7225	the third survey	2589	18.1337	15	Shaanxi	Foping	292.652
1022	107.7	33.7225	the third survey	2582	19.4812	15	Shaanxi	Foping	292.652
1023	107.7	33.7225	the third survey	2582	19.4812	15	Shaanxi	Foping	292.652
1024	107.784	33.7207	the third survey	2697	21.4304	20	Shaanxi	Laoxiancheng	123.627
1025	107.771	33.7211	the third survey	2699	12.7726	10	Shaanxi	Laoxiancheng	123.627
1026	107.789	33.7212	the third survey	2565	18.3541	15	Shaanxi	Laoxiancheng	123.627
1027	107.794	33.7212	the third survey	2400	6.20105	5	Shaanxi	Laoxiancheng	123.627
1028	107.794	33.7212	the third survey	2400	6.20105	5	Shaanxi	Laoxiancheng	123.627
1029	107.804	33.7211	the third survey	2602	21.7262	20	Shaanxi	Laoxiancheng	123.627
1030	107.796	33.7213	the third survey	2400	0	0	Shaanxi	Laoxiancheng	123.627
1031	107.798	33.722	the third survey	2455	25.9901	25	Shaanxi	Laoxiancheng	123.627
1032	107.71	33.7242	the third survey	2500	19.6897	15	Shaanxi	Foping	292.652
1033	107.712	33.7243	the third survey	2515	28.7287	25	Shaanxi	Foping	292.652
1034	107.785	33.7228	the third survey	2633	25.7994	25	Shaanxi	Laoxiancheng	123.627
1035	107.785	33.7228	the third survey	2633	25.7994	25	Shaanxi	Laoxiancheng	123.627
1036	107.731	33.724	the third survey	2400	0	0	Shaanxi	Laoxiancheng	123.627
1037	107.731	33.724	the third survey	2400	0	0	Shaanxi	Laoxiancheng	123.627
1038	107.711	33.7247	the third survey	2531	41.7267	40	Shaanxi	Foping	292.652
1039	107.608	33.727	the third survey	2448	43.6409	40	Shaanxi	Huangbaiyuan	220.18
1040	107.611	33.7272	the third survey	2403	42.3944	40	Shaanxi	Huangbaiyuan	220.18
1041	107.668	33.7265	the third survey	2492	30.2628	30	Shaanxi	Huangbaiyuan	220.18
1042	107.803	33.7235	the third survey	2510	17.1422	15	Shaanxi	Laoxiancheng	123.627
1043	107.794	33.7257	the third survey	2327	24.1411	25	Shaanxi	Laoxiancheng	123.627
1044	107.672	33.7288	the third survey	2600	5.09562	5	Shaanxi	Huangbaiyuan	220.18
1045	107.614	33.7302	the third survey	2451	38.6241	35	Shaanxi	Huangbaiyuan	220.18
1046	107.788	33.7265	the third survey	2506	26.8631	25	Shaanxi	Laoxiancheng	123.627
1047	107.739	33.7281	the third survey	2300	8.71035	5	Shaanxi	Laoxiancheng	123.627
1048	107.739	33.7281	the third survey	2300	8.71035	5	Shaanxi	Laoxiancheng	123.627
1049	107.736	33.7282	the third survey	2300	0	0	Shaanxi	Laoxiancheng	123.627
1050	107.708	33.7289	the third survey	2600	0	0	Shaanxi	Laoxiancheng	123.627
1051	107.708	33.7289	the third survey	2600	0	0	Shaanxi	Laoxiancheng	123.627
1052	107.739	33.7289	the third survey	2300	0	0	Shaanxi	Laoxiancheng	123.627
1053	107.559	33.7329	the third survey	1860	32.7516	30	Shaanxi	Huangbaiyuan	220.18
1054	107.612	33.7319	the third survey	2300	6.18293	5	Shaanxi	Huangbaiyuan	220.18
1055	107.781	33.7284	the third survey	2400	0	0	Shaanxi	Laoxiancheng	123.627
1056	107.549	33.7344	the third survey	1700	0	0	Shaanxi	Huangbaiyuan	220.18
1057	107.676	33.7318	the third survey	2565	27.909	25	Shaanxi	Huangbaiyuan	220.18
1058	107.782	33.7295	the third survey	2400	9.65191	5	Shaanxi	Laoxiancheng	123.627
1059	107.708	33.7315	the third survey	2485	21.518	20	Shaanxi	Laoxiancheng	123.627
1060	107.546	33.7351	the third survey	1700	0	0	Shaanxi	Huangbaiyuan	220.18
1061	107.796	33.73	the third survey	2304	20.3571	20	Shaanxi	Laoxiancheng	123.627
1062	107.795	33.73	the third survey	2300	4.85753	0	Shaanxi	Laoxiancheng	123.627
1063	107.744	33.7313	the third survey	2300	0	0	Shaanxi	Laoxiancheng	123.627
1064	107.547	33.7358	the third survey	1700	0	0	Shaanxi	Huangbaiyuan	220.18
1065	107.546	33.7359	the third survey	1700	0	0	Shaanxi	Huangbaiyuan	220.18
1066	107.791	33.7306	the third survey	2314	14.8896	10	Shaanxi	Laoxiancheng	123.627
1067	107.785	33.7313	the third survey	2320	27.5907	25	Shaanxi	Laoxiancheng	123.627
1068	107.758	33.7319	the third survey	2599	10.905	10	Shaanxi	Laoxiancheng	123.627
1069	107.758	33.7319	the third survey	2599	10.905	10	Shaanxi	Laoxiancheng	123.627
1070	107.794	33.7313	the third survey	2259	18.2865	15	Shaanxi	Laoxiancheng	123.627
1071	107.787	33.7317	the third survey	2300	0	0	Shaanxi	Laoxiancheng	123.627
1072	107.766	33.7326	the third survey	2635	26.1948	25	Shaanxi	Laoxiancheng	123.627
1073	107.739	33.7334	the third survey	2208	18.9234	15	Shaanxi	Laoxiancheng	123.627
1074	107.769	33.733	the third survey	2582	27.625	25	Shaanxi	Laoxiancheng	123.627
1075	107.772	33.7332	the third survey	2697	17.4162	15	Shaanxi	Laoxiancheng	123.627
1076	107.772	33.7332	the third survey	2697	17.4162	15	Shaanxi	Laoxiancheng	123.627
1077	107.781	33.7332	the third survey	2520	33.9697	30	Shaanxi	Laoxiancheng	123.627
1078	107.602	33.7376	the third survey	2098	16.118	15	Shaanxi	Huangbaiyuan	220.18
1079	107.775	33.7348	the third survey	2700	2.38594	0	Shaanxi	Laoxiancheng	123.627
1080	107.782	33.7351	the third survey	2500	28.3104	25	Shaanxi	Laoxiancheng	123.627
1081	107.669	33.7377	the third survey	2500	2.78189	0	Shaanxi	Huangbaiyuan	220.18
1082	107.787	33.7352	the third survey	2346	23.6074	20	Shaanxi	Laoxiancheng	123.627
1083	107.745	33.7368	the third survey	2268	29.9093	25	Shaanxi	Laoxiancheng	123.627
1084	107.745	33.7368	the third survey	2268	29.9093	25	Shaanxi	Laoxiancheng	123.627
1085	107.792	33.7359	the third survey	2200	0	0	Shaanxi	Laoxiancheng	123.627
1086	107.792	33.736	the third survey	2200	0	0	Shaanxi	Laoxiancheng	123.627
1087	107.701	33.738	the third survey	2400	0	0	Shaanxi	Laoxiancheng	123.627
1088	107.606	33.7401	the third survey	2167	26.7234	25	Shaanxi	Huangbaiyuan	220.18
1089	107.698	33.7387	the third survey	2400	6.06377	5	Shaanxi	Laoxiancheng	123.627
1090	107.666	33.74	the third survey	2374	16.2287	15	Shaanxi	Huangbaiyuan	220.18
1091	107.735	33.7386	the third survey	2419	30.2666	30	Shaanxi	Laoxiancheng	123.627
1092	107.735	33.7386	the third survey	2419	30.2666	30	Shaanxi	Laoxiancheng	123.627
1093	107.793	33.7375	the third survey	2200	0	0	Shaanxi	Laoxiancheng	123.627
1094	107.583	33.7424	the third survey	2123	23.8106	20	Shaanxi	Huangbaiyuan	220.18
1095	107.583	33.7424	the third survey	2123	23.8106	20	Shaanxi	Huangbaiyuan	220.18
1096	107.583	33.7424	the third survey	2123	23.8106	20	Shaanxi	Huangbaiyuan	220.18
1097	107.792	33.7383	the third survey	2200	0	0	Shaanxi	Laoxiancheng	123.627
1098	107.647	33.7417	the third survey	2368	25.0746	25	Shaanxi	Huangbaiyuan	220.18
1099	107.794	33.7385	the third survey	2200	5.98922	5	Shaanxi	Laoxiancheng	123.627
1100	107.739	33.7398	the third survey	2206	19.5212	15	Shaanxi	Laoxiancheng	123.627
1101	107.739	33.7398	the third survey	2206	19.5212	15	Shaanxi	Laoxiancheng	123.627
1102	107.797	33.7388	the third survey	2287	20.2625	20	Shaanxi	Laoxiancheng	123.627
1103	107.657	33.7419	the third survey	2200	2.45639	0	Shaanxi	Huangbaiyuan	220.18
1104	107.709	33.7408	the third survey	2250	22.7535	20	Shaanxi	Laoxiancheng	123.627
1105	107.658	33.742	the third survey	2205	13.1421	10	Shaanxi	Huangbaiyuan	220.18
1106	107.69	33.7416	the third survey	2473	24.6236	20	Shaanxi	Laoxiancheng	123.627
1107	107.726	33.7413	the third survey	2516	15.8257	15	Shaanxi	Laoxiancheng	123.627
1108	107.726	33.7413	the third survey	2516	15.8257	15	Shaanxi	Laoxiancheng	123.627
1109	107.696	33.7424	the third survey	2300	0	0	Shaanxi	Laoxiancheng	123.627
1110	107.673	33.7431	the third survey	2400	1.39176	0	Shaanxi	Huangbaiyuan	220.18
1111	107.726	33.742	the third survey	2509	19.4812	15	Shaanxi	Laoxiancheng	123.627
1112	107.726	33.742	the third survey	2509	19.4812	15	Shaanxi	Laoxiancheng	123.627
1113	107.649	33.7437	the third survey	2300	0	0	Shaanxi	Huangbaiyuan	220.18
1114	107.644	33.744	the third survey	2446	18.8087	15	Shaanxi	Huangbaiyuan	220.18
1115	107.724	33.7423	the third survey	2501	3.52041	0	Shaanxi	Laoxiancheng	123.627
1116	107.797	33.7407	the third survey	2244	23.0215	20	Shaanxi	Laoxiancheng	123.627
1117	107.686	33.7432	the third survey	2600	0	0	Shaanxi	Laoxiancheng	123.627
1118	107.646	33.7442	the third survey	2392	17.2828	15	Shaanxi	Huangbaiyuan	220.18
1119	107.796	33.7412	the third survey	2229	23.9103	20	Shaanxi	Laoxiancheng	123.627
1120	107.791	33.7417	the third survey	2101	14.055	10	Shaanxi	Laoxiancheng	123.627
1121	107.708	33.7437	the third survey	2200	0	0	Shaanxi	Laoxiancheng	123.627
1122	107.768	33.7427	the third survey	2300	0	0	Shaanxi	Laoxiancheng	123.627
1123	107.689	33.7445	the third survey	2482	32.7461	30	Shaanxi	Laoxiancheng	123.627
1124	107.543	33.7476	the third survey	1721	30.7774	30	Shaanxi	Huangbaiyuan	220.18
1125	107.543	33.7476	the third survey	1721	30.7774	30	Shaanxi	Huangbaiyuan	220.18
1126	107.706	33.7443	the third survey	2200	0	0	Shaanxi	Laoxiancheng	123.627
1127	107.792	33.7425	the third survey	2121	23.0888	20	Shaanxi	Laoxiancheng	123.627
1128	107.705	33.7445	the third survey	2200	0	0	Shaanxi	Laoxiancheng	123.627
1129	107.705	33.7445	the third survey	2200	0	0	Shaanxi	Laoxiancheng	123.627
1130	107.654	33.746	the third survey	2200	0	0	Shaanxi	Huangbaiyuan	220.18
1131	107.632	33.7466	the third survey	2573	24.2424	20	Shaanxi	Huangbaiyuan	220.18
1132	107.674	33.7458	the third survey	2478	16.5678	15	Shaanxi	Huangbaiyuan	220.18
1133	107.652	33.7465	the third survey	2200	0	0	Shaanxi	Huangbaiyuan	220.18
1134	107.714	33.7457	the third survey	2325	18.1419	15	Shaanxi	Laoxiancheng	123.627
1135	107.652	33.7472	the third survey	2200	0	0	Shaanxi	Huangbaiyuan	220.18
1136	107.706	33.7463	the third survey	2199	16.0575	15	Shaanxi	Laoxiancheng	123.627
1137	107.655	33.7475	the third survey	2200	0	0	Shaanxi	Huangbaiyuan	220.18
1138	107.631	33.7485	the third survey	2480	24.0744	20	Shaanxi	Huangbaiyuan	220.18
1139	107.673	33.7479	the third survey	2499	19.1169	15	Shaanxi	Huangbaiyuan	220.18
1140	107.716	33.747	the third survey	2345	18.0567	15	Shaanxi	Laoxiancheng	123.627
1141	107.671	33.7486	the third survey	2416	27.5727	25	Shaanxi	Huangbaiyuan	220.18
1142	107.784	33.7464	the third survey	2264	27.5682	25	Shaanxi	Laoxiancheng	123.627
1143	107.655	33.7493	the third survey	2213	20.1554	15	Shaanxi	Huangbaiyuan	220.18
1144	107.788	33.7467	the third survey	2100	0	0	Shaanxi	Laoxiancheng	123.627
1145	107.711	33.7485	the third survey	2200	0	0	Shaanxi	Laoxiancheng	123.627
1146	107.712	33.7486	the third survey	2200	16.1814	15	Shaanxi	Laoxiancheng	123.627
1147	107.717	33.7488	the third survey	2300	13.5353	10	Shaanxi	Laoxiancheng	123.627
1148	107.715	33.7491	the third survey	2300	0	0	Shaanxi	Laoxiancheng	123.627
1149	107.696	33.7497	the third survey	2316	26.1948	25	Shaanxi	Laoxiancheng	123.627
1150	107.696	33.7497	the third survey	2316	26.1948	25	Shaanxi	Laoxiancheng	123.627
1151	107.782	33.7483	the third survey	2298	10.6068	10	Shaanxi	Laoxiancheng	123.627
1152	107.79	33.7481	the third survey	2100	0	0	Shaanxi	Laoxiancheng	123.627
1153	107.76	33.749	the third survey	2374	45.7791	45	Shaanxi	Laoxiancheng	123.627
1154	107.589	33.7531	the third survey	1904	27.7943	25	Shaanxi	Huangbaiyuan	220.18
1155	107.728	33.7501	the third survey	2400	0	0	Shaanxi	Laoxiancheng	123.627
1156	107.728	33.7501	the third survey	2400	0	0	Shaanxi	Laoxiancheng	123.627
1157	107.672	33.7518	the third survey	2497	20.4417	20	Shaanxi	Huangbaiyuan	220.18
1158	107.631	33.7528	the third survey	2300	2.88218	0	Shaanxi	Huangbaiyuan	220.18
1159	107.598	33.754	the third survey	1942	31.3993	30	Shaanxi	Huangbaiyuan	220.18
1160	107.699	33.7522	the third survey	2202	10.5554	10	Shaanxi	Laoxiancheng	123.627
1161	107.589	33.7551	the third survey	1800	13.2787	10	Shaanxi	Huangbaiyuan	220.18
1162	107.589	33.7551	the third survey	1800	13.2787	10	Shaanxi	Huangbaiyuan	220.18
1163	107.656	33.7541	the third survey	2318	22.7051	20	Shaanxi	Huangbaiyuan	220.18
1164	107.565	33.7562	the third survey	1946	33.4445	30	Shaanxi	Huangbaiyuan	220.18
1165	107.723	33.7542	the third survey	2526	38.3737	35	Shaanxi	Laoxiancheng	123.627
1166	107.569	33.7578	the third survey	1748	33.8259	30	Shaanxi	Huangbaiyuan	220.18
1167	107.713	33.7548	the third survey	2200	6.28194	5	Shaanxi	Laoxiancheng	123.627
1168	107.778	33.7534	the third survey	2198	11.8048	10	Shaanxi	Laoxiancheng	123.627
1169	107.719	33.7551	the third survey	2378	25.8493	25	Shaanxi	Laoxiancheng	123.627
1170	107.781	33.7549	the third survey	2100	0.675206	0	Shaanxi	Laoxiancheng	123.627
1171	107.781	33.7549	the third survey	2100	0.675206	0	Shaanxi	Laoxiancheng	123.627
1172	107.789	33.7554	the third survey	2000	0	0	Shaanxi	Laoxiancheng	123.627
1173	107.801	33.7552	the third survey	2200	0	0	Shaanxi	Laoxiancheng	123.627
1174	107.594	33.7601	the third survey	2000	0	0	Shaanxi	Huangbaiyuan	220.18
1175	107.781	33.7568	the third survey	2059	23.8803	20	Shaanxi	Laoxiancheng	123.627
1176	107.802	33.7577	the third survey	2265	22.4337	15	Shaanxi	Laoxiancheng	123.627
1177	107.744	33.7606	the third survey	2204	12.9465	10	Shaanxi	Laoxiancheng	123.627
1178	107.744	33.7606	the third survey	2204	12.9465	10	Shaanxi	Laoxiancheng	123.627
1179	107.638	33.7636	the third survey	2181	35.2231	35	Shaanxi	Huangbaiyuan	220.18
1180	107.785	33.7609	the third survey	2000	0	0	Shaanxi	Laoxiancheng	123.627
1181	107.778	33.7627	the third survey	2100	0	0	Shaanxi	Laoxiancheng	123.627
1182	107.749	33.7634	the third survey	2152	15.8452	15	Shaanxi	Laoxiancheng	123.627
1183	107.796	33.7627	the third survey	2050	24.6648	20	Shaanxi	Laoxiancheng	123.627
1184	107.671	33.7658	the third survey	2332	36.1583	35	Shaanxi	Laoxiancheng	123.627
1185	107.674	33.766	the third survey	2400	3.52041	0	Shaanxi	Laoxiancheng	123.627
1186	107.711	33.7652	the third survey	2030	27.3193	25	Shaanxi	Laoxiancheng	123.627
1187	107.726	33.7651	the third survey	2300	0	0	Shaanxi	Laoxiancheng	123.627
1188	107.671	33.7665	the third survey	2332	35.7703	35	Shaanxi	Laoxiancheng	123.627
1189	107.706	33.766	the third survey	2000	1.72101	0	Shaanxi	Laoxiancheng	123.627
1190	107.668	33.7669	the third survey	2340	36.531	30	Shaanxi	Laoxiancheng	123.627
1191	107.699	33.7664	the third survey	2149	34.6314	30	Shaanxi	Laoxiancheng	123.627
1192	107.747	33.7666	the third survey	2100	4.04469	0	Shaanxi	Laoxiancheng	123.627
1193	107.747	33.7666	the third survey	2100	4.04469	0	Shaanxi	Laoxiancheng	123.627
1194	107.783	33.7664	the third survey	1900	0	0	Shaanxi	Laoxiancheng	123.627
1195	107.783	33.7665	the third survey	1900	0	0	Shaanxi	Laoxiancheng	123.627
1196	107.783	33.7665	the third survey	1900	0	0	Shaanxi	Laoxiancheng	123.627
1197	107.664	33.7699	the third survey	2564	26.0772	20	Shaanxi	Laoxiancheng	123.627
1198	107.747	33.7684	the third survey	2100	3.1996	0	Shaanxi	Laoxiancheng	123.627
1199	107.674	33.7704	the third survey	2212	23.638	20	Shaanxi	Laoxiancheng	123.627
1200	107.777	33.7684	the third survey	2000	3.03572	0	Shaanxi	Laoxiancheng	123.627
1201	107.774	33.7686	the third survey	1938	22.0587	20	Shaanxi	Laoxiancheng	123.627
1202	107.633	33.7717	the third survey	2207	26.8803	25	Shaanxi	Huangbaiyuan	220.18
1203	107.665	33.7712	the third survey	2575	19.2622	15	Shaanxi	Laoxiancheng	123.627
1204	107.668	33.7715	the third survey	2520	19.6946	15	Shaanxi	Laoxiancheng	123.627
1205	107.637	33.7722	the third survey	2349	29.5388	25	Shaanxi	Huangbaiyuan	220.18
1206	107.744	33.772	the third survey	2000	9.78732	5	Shaanxi	Laoxiancheng	123.627
1207	107.784	33.7713	the third survey	2012	29.0493	25	Shaanxi	Laoxiancheng	123.627
1208	107.729	33.7728	the third survey	2300	7.41654	5	Shaanxi	Laoxiancheng	123.627
1209	107.623	33.7758	the third survey	2206	25.2549	25	Shaanxi	Huangbaiyuan	220.18
1210	107.676	33.7748	the third survey	2200	3.03572	0	Shaanxi	Laoxiancheng	123.627
1211	107.682	33.7756	the third survey	2187	23.6303	20	Shaanxi	Laoxiancheng	123.627
1212	107.687	33.7763	the third survey	2100	0	0	Shaanxi	Laoxiancheng	123.627
1213	107.611	33.779	the third survey	2311	43.2657	40	Shaanxi	Huangbaiyuan	220.18
1214	107.727	33.7773	the third survey	2120	19.8099	20	Shaanxi	Laoxiancheng	123.627
1215	107.73	33.7776	the third survey	2166	18.5126	15	Shaanxi	Laoxiancheng	123.627
1216	107.677	33.779	the third survey	2267	29.5388	25	Shaanxi	Laoxiancheng	123.627
1217	107.784	33.7771	the third survey	2042	39.7526	35	Shaanxi	Laoxiancheng	123.627
1218	107.683	33.7811	the third survey	2000	14.2772	10	Shaanxi	Laoxiancheng	123.627
1219	107.623	33.7828	the third survey	2533	27.1298	25	Shaanxi	Huangbaiyuan	220.18
1220	107.684	33.7821	the third survey	2000	8.79241	5	Shaanxi	Laoxiancheng	123.627
1221	107.695	33.7827	the third survey	2100	0	0	Shaanxi	Laoxiancheng	123.627
1222	107.703	33.7835	the third survey	1914	17.7556	15	Shaanxi	Laoxiancheng	123.627
1223	107.737	33.7843	the third survey	2026	23.8934	20	Shaanxi	Laoxiancheng	123.627
1224	107.788	33.7834	the third survey	2256	36.5449	35	Shaanxi	Laoxiancheng	123.627
1225	107.639	33.7888	the third survey	2200	0.337615	0	Shaanxi	Huangbaiyuan	220.18
1226	107.699	33.7876	the third survey	2100	15.07	15	Shaanxi	Laoxiancheng	123.627
1227	107.777	33.7887	the third survey	2100	0	0	Shaanxi	Laoxiancheng	123.627
1228	107.771	33.7894	the third survey	1900	0	0	Shaanxi	Laoxiancheng	123.627
1229	107.643	33.7924	the third survey	2038	26.6792	25	Shaanxi	Huangbaiyuan	220.18
1230	107.68	33.7916	the third survey	2240	23.5864	20	Shaanxi	Laoxiancheng	123.627
1231	107.68	33.7917	the third survey	2237	25.9901	25	Shaanxi	Laoxiancheng	123.627
1232	107.644	33.7926	the third survey	2013	18.5046	15	Shaanxi	Huangbaiyuan	220.18
1233	107.74	33.7911	the third survey	1900	0	0	Shaanxi	Laoxiancheng	123.627
1234	107.776	33.7914	the third survey	2100	0	0	Shaanxi	Laoxiancheng	123.627
1235	107.738	33.7932	the third survey	1909	15.7181	15	Shaanxi	Laoxiancheng	123.627
1236	107.681	33.7959	the third survey	2200	7.18741	5	Shaanxi	Laoxiancheng	123.627
1237	107.681	33.7966	the third survey	2200	13.008	10	Shaanxi	Laoxiancheng	123.627
1238	107.673	33.7982	the third survey	1927	35.0396	35	Shaanxi	Laoxiancheng	123.627
1239	107.683	33.8002	the third survey	2215	28.2587	25	Shaanxi	Laoxiancheng	123.627
1240	107.675	33.8032	the third survey	1864	48.69	45	Shaanxi	Laoxiancheng	123.627
1241	107.752	33.808	the third survey	1990	22.1491	20	Shaanxi	Laoxiancheng	123.627
1242	107.694	33.8123	the third survey	1700	1.01275	0	Shaanxi	Laoxiancheng	123.627
1243	107.681	33.8152	the third survey	1600	17.0357	15	Shaanxi	Laoxiancheng	123.627
1244	107.681	33.8152	the third survey	1600	17.0357	15	Shaanxi	Laoxiancheng	123.627
1245	107.676	33.8171	the third survey	1640	25.7576	25	Shaanxi	Huangbaiyuan	220.18
1246	107.681	33.8172	the third survey	1766	29.4388	25	Shaanxi	Laoxiancheng	123.627
1247	107.694	33.8219	the third survey	1900	0	0	Shaanxi	Huangbaiyuan	220.18
1248	107.698	33.8219	the third survey	1800	0	0	Shaanxi	Huangbaiyuan	220.18
1249	107.716	33.8215	the third survey	1849	41.5925	40	Shaanxi	Laoxiancheng	123.627
1250	107.712	33.8245	the third survey	1800	0	0	Shaanxi	Laoxiancheng	123.627
1251	107.654	33.8293	the third survey	1700	3.01696	0	Shaanxi	Huangbaiyuan	220.18
1252	107.719	33.8316	the third survey	2000	0	0	Shaanxi	Laoxiancheng	123.627
1253	107.561	33.8364	the third survey	1500	0.754894	0	Shaanxi	Huangbaiyuan	220.18
1254	107.72	33.8349	the third survey	2100	0	0	Shaanxi	Laoxiancheng	123.627
1255	107.637	33.8382	the third survey	1807	26.159	25	Shaanxi	Huangbaiyuan	220.18
1256	107.56	33.8442	the third survey	1700	16.7296	15	Shaanxi	Huangbaiyuan	220.18
1257	107.719	33.841	the third survey	2349	30.9552	30	Shaanxi	Laoxiancheng	123.627
1258	107.684	33.8577	the third survey	2398	23.199	20	Shaanxi	Huangbaiyuan	220.18
1259	107.688	33.8631	the third survey	2500	0	0	Shaanxi	Huangbaiyuan	220.18
1260	107.688	33.8631	the third survey	2500	0	0	Shaanxi	Huangbaiyuan	220.18
1261	107.649	33.8714	the third survey	2077	25.924	25	Shaanxi	Huangbaiyuan	220.18
1262	107.655	33.8795	the third survey	2300	0	0	Shaanxi	Huangbaiyuan	220.18
1263	107.654	33.8876	the third survey	2661	23.2733	20	Shaanxi	Huangbaiyuan	220.18
1264	107.606	33.8895	the third survey	2400	0	0	Shaanxi	Huangbaiyuan	220.18
1265	107.701	33.5042	the fourth survey	1596	18.6588	15	Shaanxi	Changqing	304.74
1266	107.701	33.5042	the fourth survey	1596	18.6588	15	Shaanxi	Changqing	304.74
1267	107.718	33.5087	the fourth survey	1643	23.6532	20	Shaanxi	Changqing	304.74
1268	107.666	33.5118	the fourth survey	1215	19.6625	15	Shaanxi	Changqing	304.74
1269	107.639	33.5204	the fourth survey	1700	0	0	Shaanxi	Changqing	304.74
1270	107.631	33.5285	the fourth survey	1762	18.8792	15	Shaanxi	Changqing	304.74
1271	107.667	33.5333	the fourth survey	1280	37.2664	35	Shaanxi	Changqing	304.74
1272	107.667	33.5333	the fourth survey	1280	37.2664	35	Shaanxi	Changqing	304.74
1273	107.899	33.5358	the fourth survey	1400	20.4065	20	Shaanxi	Foping	292.652
1274	107.899	33.5358	the fourth survey	1400	20.4065	20	Shaanxi	Foping	292.652
1275	107.886	33.5364	the fourth survey	1456	35.6581	35	Shaanxi	Foping	292.652
1276	107.901	33.5365	the fourth survey	1400	3.03572	0	Shaanxi	Foping	292.652
1277	107.714	33.541	the fourth survey	1500	0.337615	0	Shaanxi	Changqing	304.74
1278	107.901	33.5368	the fourth survey	1400	4.71598	0	Shaanxi	Foping	292.652
1279	107.901	33.5368	the fourth survey	1400	4.71598	0	Shaanxi	Foping	292.652
1280	107.901	33.5375	the fourth survey	1425	46.8485	45	Shaanxi	Foping	292.652
1281	107.901	33.5375	the fourth survey	1425	46.8485	45	Shaanxi	Foping	292.652
1282	107.883	33.5397	the fourth survey	1696	22.8721	20	Shaanxi	Foping	292.652
1283	107.883	33.5397	the fourth survey	1696	22.8721	20	Shaanxi	Foping	292.652
1284	107.705	33.5445	the fourth survey	1700	0	0	Shaanxi	Changqing	304.74
1285	107.889	33.5407	the fourth survey	1394	23.2831	20	Shaanxi	Foping	292.652
1286	107.719	33.5446	the fourth survey	1600	0	0	Shaanxi	Changqing	304.74
1287	107.693	33.5455	the fourth survey	1352	40.2554	40	Shaanxi	Changqing	304.74
1288	107.653	33.5475	the fourth survey	1621	24.1134	25	Shaanxi	Changqing	304.74
1289	107.886	33.5426	the fourth survey	1503	33.3983	30	Shaanxi	Foping	292.652
1290	107.656	33.5481	the fourth survey	1600	9.78732	5	Shaanxi	Changqing	304.74
1291	107.911	33.5424	the fourth survey	1611	33.3983	30	Shaanxi	Foping	292.652
1292	107.879	33.5434	the fourth survey	1867	23.142	20	Shaanxi	Foping	292.652
1293	107.698	33.5478	the fourth survey	1421	32.1183	30	Shaanxi	Changqing	304.74
1294	107.702	33.5477	the fourth survey	1559	37.3795	30	Shaanxi	Changqing	304.74
1295	107.723	33.5476	the fourth survey	1756	28.7844	25	Shaanxi	Changqing	304.74
1296	107.636	33.5509	the fourth survey	1500	0	0	Shaanxi	Changqing	304.74
1297	107.72	33.5525	the fourth survey	1867	32.1512	30	Shaanxi	Foping	292.652
1298	107.729	33.5524	the fourth survey	1622	32.4034	30	Shaanxi	Foping	292.652
1299	107.917	33.5482	the fourth survey	1933	36.4868	35	Shaanxi	Foping	292.652
1300	107.73	33.5528	the fourth survey	1600	17.9792	15	Shaanxi	Foping	292.652
1301	107.73	33.5528	the fourth survey	1600	17.9792	15	Shaanxi	Foping	292.652
1302	107.72	33.5535	the fourth survey	1800	13.8589	10	Shaanxi	Foping	292.652
1303	107.72	33.5535	the fourth survey	1800	13.8589	10	Shaanxi	Foping	292.652
1304	107.9	33.5498	the fourth survey	1400	0	0	Shaanxi	Foping	292.652
1305	107.905	33.5498	the fourth survey	1506	18.0925	15	Shaanxi	Foping	292.652
1306	107.913	33.5497	the fourth survey	1897	24.0373	20	Shaanxi	Foping	292.652
1307	107.887	33.5508	the fourth survey	1847	34.1514	30	Shaanxi	Foping	292.652
1308	107.903	33.5505	the fourth survey	1418	35.0881	35	Shaanxi	Foping	292.652
1309	107.891	33.5509	the fourth survey	1663	17.932	15	Shaanxi	Foping	292.652
1310	107.905	33.551	the fourth survey	1559	22.2348	20	Shaanxi	Foping	292.652
1311	107.896	33.5515	the fourth survey	1497	19.2113	15	Shaanxi	Foping	292.652
1312	107.855	33.5532	the fourth survey	1800	0	0	Shaanxi	Foping	292.652
1313	107.855	33.5532	the fourth survey	1800	0	0	Shaanxi	Foping	292.652
1314	107.721	33.5562	the fourth survey	1800	0	0	Shaanxi	Foping	292.652
1315	107.881	33.5526	the fourth survey	1984	41.0143	40	Shaanxi	Foping	292.652
1316	107.903	33.5523	the fourth survey	1504	29.7946	25	Shaanxi	Foping	292.652
1317	107.717	33.5566	the fourth survey	1669	42.4217	40	Shaanxi	Changqing	304.74
1318	107.718	33.5566	the fourth survey	1766	37.5349	35	Shaanxi	Changqing	304.74
1319	107.855	33.5542	the fourth survey	1800	0	0	Shaanxi	Foping	292.652
1320	107.715	33.5575	the fourth survey	1595	20.8918	20	Shaanxi	Changqing	304.74
1321	107.708	33.5584	the fourth survey	1484	29.5945	30	Shaanxi	Changqing	304.74
1322	107.711	33.5591	the fourth survey	1500	1.01275	0	Shaanxi	Changqing	304.74
1323	107.616	33.5619	the fourth survey	2100	29.6408	25	Shaanxi	Changqing	304.74
1324	107.707	33.5607	the fourth survey	1325	35.0425	35	Shaanxi	Changqing	304.74
1325	107.671	33.5622	the fourth survey	1487	23.5615	20	Shaanxi	Changqing	304.74
1326	107.627	33.5657	the fourth survey	2100	10.6631	10	Shaanxi	Changqing	304.74
1327	107.854	33.5607	the fourth survey	1500	0	0	Shaanxi	Foping	292.652
1328	107.854	33.5607	the fourth survey	1500	0	0	Shaanxi	Foping	292.652
1329	107.711	33.5648	the fourth survey	1412	28.7788	25	Shaanxi	Changqing	304.74
1330	107.712	33.5651	the fourth survey	1478	33.4874	30	Shaanxi	Changqing	304.74
1331	107.741	33.5649	the fourth survey	1417	23.1105	20	Shaanxi	Foping	292.652
1332	107.852	33.5633	the fourth survey	1427	42.1216	40	Shaanxi	Foping	292.652
1333	107.852	33.5633	the fourth survey	1427	42.1216	40	Shaanxi	Foping	292.652
1334	107.908	33.5625	the fourth survey	1600	0	0	Shaanxi	Foping	292.652
1335	107.908	33.5625	the fourth survey	1600	0	0	Shaanxi	Foping	292.652
1336	107.863	33.5704	the fourth survey	1635	39.6306	35	Shaanxi	Foping	292.652
1337	107.852	33.5718	the fourth survey	1700	0	0	Shaanxi	Foping	292.652
1338	107.852	33.5718	the fourth survey	1700	0	0	Shaanxi	Foping	292.652
1339	107.893	33.5715	the fourth survey	1935	21.5464	20	Shaanxi	Foping	292.652
1340	107.881	33.5727	the fourth survey	1756	32.4903	30	Shaanxi	Foping	292.652
1341	107.842	33.5738	the fourth survey	1600	5.32285	5	Shaanxi	Foping	292.652
1342	107.847	33.5737	the fourth survey	1625	27.5907	25	Shaanxi	Foping	292.652
1343	107.847	33.5737	the fourth survey	1625	27.5907	25	Shaanxi	Foping	292.652
1344	107.854	33.5737	the fourth survey	1652	31.747	25	Shaanxi	Foping	292.652
1345	107.868	33.5738	the fourth survey	1500	3.84367	0	Shaanxi	Foping	292.652
1346	107.868	33.5738	the fourth survey	1500	3.84367	0	Shaanxi	Foping	292.652
1347	107.863	33.574	the fourth survey	1489	22.818	20	Shaanxi	Foping	292.652
1348	107.863	33.574	the fourth survey	1489	22.818	20	Shaanxi	Foping	292.652
1349	107.818	33.5757	the fourth survey	1300	3.70862	0	Shaanxi	Foping	292.652
1350	107.848	33.5751	the fourth survey	1574	37.3515	35	Shaanxi	Foping	292.652
1351	107.818	33.5759	the fourth survey	1316	33.1407	30	Shaanxi	Foping	292.652
1352	107.663	33.5807	the fourth survey	1915	15.8192	15	Shaanxi	Changqing	304.74
1353	107.663	33.5807	the fourth survey	1915	15.8192	15	Shaanxi	Changqing	304.74
1354	107.813	33.5778	the fourth survey	1500	2.36199	0	Shaanxi	Foping	292.652
1355	107.81	33.5779	the fourth survey	1600	0	0	Shaanxi	Foping	292.652
1356	107.81	33.5779	the fourth survey	1600	0	0	Shaanxi	Foping	292.652
1357	107.887	33.5762	the fourth survey	1893	21.2604	20	Shaanxi	Foping	292.652
1358	107.624	33.5821	the fourth survey	1693	22.952	20	Shaanxi	Changqing	304.74
1359	107.868	33.577	the fourth survey	1523	23.7898	20	Shaanxi	Foping	292.652
1360	107.695	33.5814	the fourth survey	1336	16.118	15	Shaanxi	Changqing	304.74
1361	107.844	33.5782	the fourth survey	1346	36.9689	35	Shaanxi	Foping	292.652
1362	107.81	33.5792	the fourth survey	1618	25.0169	25	Shaanxi	Foping	292.652
1363	107.799	33.5794	the fourth survey	1600	0	0	Shaanxi	Foping	292.652
1364	107.873	33.578	the fourth survey	1537	26.6286	25	Shaanxi	Foping	292.652
1365	107.869	33.5788	the fourth survey	1603	22.0587	20	Shaanxi	Foping	292.652
1366	107.863	33.5797	the fourth survey	1447	31.5975	30	Shaanxi	Foping	292.652
1367	107.626	33.5854	the fourth survey	1645	29.3531	25	Shaanxi	Changqing	304.74
1368	107.664	33.5849	the fourth survey	1755	45.7602	45	Shaanxi	Changqing	304.74
1369	107.63	33.5868	the fourth survey	1829	16.5647	15	Shaanxi	Changqing	304.74
1370	107.617	33.5874	the fourth survey	1500	0	0	Shaanxi	Changqing	304.74
1371	107.617	33.5874	the fourth survey	1500	0	0	Shaanxi	Changqing	304.74
1372	107.617	33.5874	the fourth survey	1500	0	0	Shaanxi	Changqing	304.74
1373	107.829	33.583	the fourth survey	1600	0	0	Shaanxi	Foping	292.652
1374	107.889	33.5817	the fourth survey	1890	23.3454	20	Shaanxi	Foping	292.652
1375	107.788	33.5841	the fourth survey	1600	8.28043	5	Shaanxi	Foping	292.652
1376	107.827	33.5835	the fourth survey	1600	24.4269	20	Shaanxi	Foping	292.652
1377	107.786	33.5845	the fourth survey	1600	0	0	Shaanxi	Foping	292.652
1378	107.664	33.5873	the fourth survey	1627	19.8758	20	Shaanxi	Changqing	304.74
1379	107.705	33.5864	the fourth survey	1300	0	0	Shaanxi	Changqing	304.74
1380	107.632	33.5881	the fourth survey	1904	23.9197	20	Shaanxi	Changqing	304.74
1381	107.825	33.5848	the fourth survey	1400	10.8049	10	Shaanxi	Foping	292.652
1382	107.785	33.5865	the fourth survey	1600	0	0	Shaanxi	Foping	292.652
1383	107.714	33.5887	the fourth survey	1395	25.5218	25	Shaanxi	Changqing	304.74
1384	107.714	33.5887	the fourth survey	1395	25.5218	25	Shaanxi	Changqing	304.74
1385	107.647	33.5904	the fourth survey	1631	32.0145	30	Shaanxi	Changqing	304.74
1386	107.871	33.5869	the fourth survey	1800	10.6222	10	Shaanxi	Foping	292.652
1387	107.871	33.587	the fourth survey	1800	18.3703	15	Shaanxi	Foping	292.652
1388	107.871	33.587	the fourth survey	1800	18.3703	15	Shaanxi	Foping	292.652
1389	107.65	33.5922	the fourth survey	1600	0	0	Shaanxi	Changqing	304.74
1390	107.607	33.5932	the fourth survey	1547	30.3199	30	Shaanxi	Changqing	304.74
1391	107.716	33.5909	the fourth survey	1354	25.6098	25	Shaanxi	Changqing	304.74
1392	107.712	33.5911	the fourth survey	1300	0	0	Shaanxi	Changqing	304.74
1393	107.714	33.5911	the fourth survey	1300	8.79241	5	Shaanxi	Changqing	304.74
1394	107.607	33.5943	the fourth survey	1575	31.1384	30	Shaanxi	Changqing	304.74
1395	107.665	33.5937	the fourth survey	1400	0	0	Shaanxi	Changqing	304.74
1396	107.717	33.5928	the fourth survey	1444	23.7898	20	Shaanxi	Changqing	304.74
1397	107.609	33.5951	the fourth survey	1600	1.35022	0	Shaanxi	Changqing	304.74
1398	107.713	33.5929	the fourth survey	1335	20.9938	20	Shaanxi	Changqing	304.74
1399	107.836	33.5908	the fourth survey	1607	30.6748	30	Shaanxi	Foping	292.652
1400	107.706	33.5943	the fourth survey	1318	27.7114	25	Shaanxi	Changqing	304.74
1401	107.717	33.5946	the fourth survey	1511	25.5574	25	Shaanxi	Changqing	304.74
1402	107.704	33.5949	the fourth survey	1344	35.8365	35	Shaanxi	Changqing	304.74
1403	107.717	33.5948	the fourth survey	1521	26.3359	25	Shaanxi	Changqing	304.74
1404	107.717	33.5948	the fourth survey	1521	26.3359	25	Shaanxi	Changqing	304.74
1405	107.717	33.5952	the fourth survey	1542	26.3359	25	Shaanxi	Changqing	304.74
1406	107.794	33.5935	the fourth survey	1567	33.6901	30	Shaanxi	Foping	292.652
1407	107.804	33.5935	the fourth survey	1897	12.4851	10	Shaanxi	Foping	292.652
1408	107.635	33.5973	the fourth survey	2100	0	0	Shaanxi	Changqing	304.74
1409	107.866	33.5924	the fourth survey	1500	10.0468	10	Shaanxi	Foping	292.652
1410	107.739	33.5955	the fourth survey	1898	14.3395	10	Shaanxi	Foping	292.652
1411	107.739	33.5955	the fourth survey	1898	14.3395	10	Shaanxi	Foping	292.652
1412	107.75	33.5967	the fourth survey	1593	28.7245	25	Shaanxi	Foping	292.652
1413	107.602	33.6002	the fourth survey	1763	35.4925	35	Shaanxi	Changqing	304.74
1414	107.613	33.6008	the fourth survey	1700	0	0	Shaanxi	Changqing	304.74
1415	107.737	33.5986	the fourth survey	1929	20.5351	20	Shaanxi	Foping	292.652
1416	107.823	33.5967	the fourth survey	1609	44.6476	40	Shaanxi	Foping	292.652
1417	107.795	33.5976	the fourth survey	1632	16.9195	15	Shaanxi	Foping	292.652
1418	107.756	33.5989	the fourth survey	1485	25.7894	25	Shaanxi	Foping	292.652
1419	107.753	33.599	the fourth survey	1437	36.9689	35	Shaanxi	Foping	292.652
1420	107.734	33.5997	the fourth survey	1900	5.32285	5	Shaanxi	Foping	292.652
1421	107.614	33.6024	the fourth survey	1700	0	0	Shaanxi	Changqing	304.74
1422	107.857	33.598	the fourth survey	1550	28.6279	25	Shaanxi	Foping	292.652
1423	107.578	33.605	the fourth survey	1600	0	0	Shaanxi	Changqing	304.74
1424	107.755	33.6014	the fourth survey	1396	19.9268	15	Shaanxi	Foping	292.652
1425	107.707	33.6026	the fourth survey	1400	1.21712	0	Shaanxi	Changqing	304.74
1426	107.858	33.6003	the fourth survey	1626	43.4279	40	Shaanxi	Foping	292.652
1427	107.707	33.605	the fourth survey	1500	0	0	Shaanxi	Changqing	304.74
1428	107.678	33.6066	the fourth survey	1565	37.9225	35	Shaanxi	Changqing	304.74
1429	107.859	33.6026	the fourth survey	1713	33.8954	30	Shaanxi	Foping	292.652
1430	107.708	33.6062	the fourth survey	1500	0	0	Shaanxi	Changqing	304.74
1431	107.681	33.6071	the fourth survey	1405	22.6199	20	Shaanxi	Changqing	304.74
1432	107.684	33.6072	the fourth survey	1493	31.5128	30	Shaanxi	Changqing	304.74
1433	107.683	33.6074	the fourth survey	1468	30.3743	30	Shaanxi	Changqing	304.74
1434	107.68	33.6078	the fourth survey	1509	24.154	20	Shaanxi	Changqing	304.74
1435	107.825	33.6052	the fourth survey	1861	14.3978	10	Shaanxi	Foping	292.652
1436	107.861	33.6046	the fourth survey	1841	37.1434	35	Shaanxi	Foping	292.652
1437	107.83	33.6055	the fourth survey	1936	23.2518	20	Shaanxi	Foping	292.652
1438	107.682	33.609	the fourth survey	1500	0	0	Shaanxi	Changqing	304.74
1439	107.677	33.6093	the fourth survey	1600	0	0	Shaanxi	Changqing	304.74
1440	107.677	33.6093	the fourth survey	1600	0	0	Shaanxi	Changqing	304.74
1441	107.666	33.6099	the fourth survey	1500	0	0	Shaanxi	Changqing	304.74
1442	107.665	33.6102	the fourth survey	1500	0	0	Shaanxi	Changqing	304.74
1443	107.659	33.6103	the fourth survey	1571	33.7982	30	Shaanxi	Changqing	304.74
1444	107.791	33.6074	the fourth survey	1514	24.7575	20	Shaanxi	Foping	292.652
1445	107.791	33.6074	the fourth survey	1514	24.7575	20	Shaanxi	Foping	292.652
1446	107.665	33.6102	the fourth survey	1500	0	0	Shaanxi	Changqing	304.74
1447	107.687	33.6098	the fourth survey	1725	22.6686	20	Shaanxi	Changqing	304.74
1448	107.711	33.6094	the fourth survey	1500	12.5108	10	Shaanxi	Changqing	304.74
1449	107.663	33.6104	the fourth survey	1500	0	0	Shaanxi	Changqing	304.74
1450	107.664	33.6105	the fourth survey	1500	0	0	Shaanxi	Changqing	304.74
1451	107.664	33.6105	the fourth survey	1500	0	0	Shaanxi	Changqing	304.74
1452	107.664	33.6105	the fourth survey	1500	0	0	Shaanxi	Changqing	304.74
1453	107.792	33.6081	the fourth survey	1500	6.13738	5	Shaanxi	Foping	292.652
1454	107.649	33.6114	the fourth survey	1686	26.6792	25	Shaanxi	Changqing	304.74
1455	107.712	33.61	the fourth survey	1500	0	0	Shaanxi	Changqing	304.74
1456	107.712	33.61	the fourth survey	1500	0	0	Shaanxi	Changqing	304.74
1457	107.644	33.6115	the fourth survey	1700	0	0	Shaanxi	Changqing	304.74
1458	107.714	33.6102	the fourth survey	1500	0	0	Shaanxi	Changqing	304.74
1459	107.662	33.6114	the fourth survey	1500	0	0	Shaanxi	Changqing	304.74
1460	107.652	33.6116	the fourth survey	1600	0	0	Shaanxi	Changqing	304.74
1461	107.592	33.6134	the fourth survey	1800	8.84251	5	Shaanxi	Changqing	304.74
1462	107.663	33.6119	the fourth survey	1500	0	0	Shaanxi	Changqing	304.74
1463	107.693	33.6115	the fourth survey	1838	30.5052	30	Shaanxi	Changqing	304.74
1464	107.792	33.6095	the fourth survey	1543	13.2146	10	Shaanxi	Foping	292.652
1465	107.792	33.6095	the fourth survey	1543	13.2146	10	Shaanxi	Foping	292.652
1466	107.641	33.6132	the fourth survey	1800	0	0	Shaanxi	Changqing	304.74
1467	107.773	33.6104	the fourth survey	1600	0	0	Shaanxi	Foping	292.652
1468	107.718	33.6122	the fourth survey	1783	38.9162	35	Shaanxi	Changqing	304.74
1469	107.679	33.6133	the fourth survey	1508	19.7879	15	Shaanxi	Changqing	304.74
1470	107.593	33.6154	the fourth survey	1700	6.28194	5	Shaanxi	Changqing	304.74
1471	107.593	33.6154	the fourth survey	1700	0.337615	0	Shaanxi	Changqing	304.74
1472	107.68	33.6136	the fourth survey	1546	29.4709	25	Shaanxi	Changqing	304.74
1473	107.68	33.6139	the fourth survey	1583	27.4872	25	Shaanxi	Changqing	304.74
1474	107.773	33.6122	the fourth survey	1606	23.1872	20	Shaanxi	Foping	292.652
1475	107.606	33.616	the fourth survey	1932	23.6513	20	Shaanxi	Changqing	304.74
1476	107.606	33.616	the fourth survey	1932	23.6513	20	Shaanxi	Changqing	304.74
1477	107.716	33.6136	the fourth survey	1729	27.692	25	Shaanxi	Changqing	304.74
1478	107.663	33.6148	the fourth survey	1562	27.5368	25	Shaanxi	Changqing	304.74
1479	107.681	33.6146	the fourth survey	1600	0.337615	0	Shaanxi	Changqing	304.74
1480	107.681	33.6146	the fourth survey	1600	0.337615	0	Shaanxi	Changqing	304.74
1481	107.73	33.6137	the fourth survey	1941	37.8652	35	Shaanxi	Foping	292.652
1482	107.736	33.6139	the fourth survey	1773	42.6665	40	Shaanxi	Foping	292.652
1483	107.766	33.6135	the fourth survey	1518	21.8357	20	Shaanxi	Foping	292.652
1484	107.677	33.6157	the fourth survey	1600	0	0	Shaanxi	Changqing	304.74
1485	107.591	33.6178	the fourth survey	1659	15.9518	15	Shaanxi	Changqing	304.74
1486	107.591	33.6178	the fourth survey	1659	15.9518	15	Shaanxi	Changqing	304.74
1487	107.714	33.6156	the fourth survey	1600	0	0	Shaanxi	Changqing	304.74
1488	107.588	33.6185	the fourth survey	1600	8.11812	5	Shaanxi	Changqing	304.74
1489	107.588	33.6185	the fourth survey	1600	8.11812	5	Shaanxi	Changqing	304.74
1490	107.587	33.6187	the fourth survey	1600	3.9311	0	Shaanxi	Changqing	304.74
1491	107.663	33.6176	the fourth survey	1600	0	0	Shaanxi	Changqing	304.74
1492	107.802	33.615	the fourth survey	1652	37.1668	35	Shaanxi	Foping	292.652
1493	107.752	33.6162	the fourth survey	1400	9.74803	5	Shaanxi	Foping	292.652
1494	107.675	33.618	the fourth survey	1636	32.3676	30	Shaanxi	Changqing	304.74
1495	107.714	33.6171	the fourth survey	1617	28.4855	25	Shaanxi	Changqing	304.74
1496	107.794	33.6156	the fourth survey	1500	0	0	Shaanxi	Foping	292.652
1497	107.676	33.619	the fourth survey	1600	1.35022	0	Shaanxi	Changqing	304.74
1498	107.676	33.619	the fourth survey	1600	1.35022	0	Shaanxi	Changqing	304.74
1499	107.734	33.6179	the fourth survey	1852	39.2227	35	Shaanxi	Foping	292.652
1500	107.616	33.6215	the fourth survey	2000	2.38594	0	Shaanxi	Changqing	304.74
1501	107.742	33.6189	the fourth survey	1806	26.8193	25	Shaanxi	Foping	292.652
1502	107.799	33.6178	the fourth survey	1630	23.5672	20	Shaanxi	Foping	292.652
1503	107.772	33.6185	the fourth survey	1863	31.6701	30	Shaanxi	Foping	292.652
1504	107.772	33.6185	the fourth survey	1863	31.6701	30	Shaanxi	Foping	292.652
1505	107.734	33.6199	the fourth survey	1949	31.6701	30	Shaanxi	Foping	292.652
1506	107.75	33.6195	the fourth survey	1497	16.7296	15	Shaanxi	Foping	292.652
1507	107.779	33.6204	the fourth survey	1689	22.6239	20	Shaanxi	Foping	292.652
1508	107.765	33.6211	the fourth survey	1700	3.84367	0	Shaanxi	Foping	292.652
1509	107.592	33.6248	the fourth survey	1700	0	0	Shaanxi	Changqing	304.74
1510	107.794	33.6204	the fourth survey	1465	27.1359	25	Shaanxi	Foping	292.652
1511	107.747	33.6215	the fourth survey	1698	38.3164	35	Shaanxi	Foping	292.652
1512	107.78	33.6209	the fourth survey	1646	23.4171	20	Shaanxi	Foping	292.652
1513	107.562	33.6257	the fourth survey	1400	0	0	Shaanxi	Changqing	304.74
1514	107.785	33.6209	the fourth survey	1545	18.5233	15	Shaanxi	Foping	292.652
1515	107.715	33.6229	the fourth survey	1700	0	0	Shaanxi	Changqing	304.74
1516	107.475	33.6279	the fourth survey	1673	21.3136	20	Shaanxi	Changqing	304.74
1517	107.594	33.6257	the fourth survey	1700	10.6478	10	Shaanxi	Changqing	304.74
1518	107.72	33.6237	the fourth survey	1782	19.9098	15	Shaanxi	Changqing	304.74
1519	107.779	33.6224	the fourth survey	1600	15.8094	15	Shaanxi	Foping	292.652
1520	107.779	33.6224	the fourth survey	1600	15.8094	15	Shaanxi	Foping	292.652
1521	107.718	33.6243	the fourth survey	1752	29.1693	25	Shaanxi	Changqing	304.74
1522	107.447	33.6305	the fourth survey	1711	31.6619	30	Shaanxi	Changqing	304.74
1523	107.597	33.6282	the fourth survey	1860	24.1134	25	Shaanxi	Changqing	304.74
1524	107.817	33.624	the fourth survey	1972	26.2176	25	Shaanxi	Foping	292.652
1525	107.817	33.624	the fourth survey	1972	26.2176	25	Shaanxi	Foping	292.652
1526	107.673	33.6275	the fourth survey	1800	0	0	Shaanxi	Changqing	304.74
1527	107.673	33.6275	the fourth survey	1800	0	0	Shaanxi	Changqing	304.74
1528	107.673	33.6277	the fourth survey	1800	22.6117	20	Shaanxi	Changqing	304.74
1529	107.673	33.6277	the fourth survey	1800	22.6117	20	Shaanxi	Changqing	304.74
1530	107.81	33.6247	the fourth survey	1800	0	0	Shaanxi	Foping	292.652
1531	107.712	33.6272	the fourth survey	1800	0	0	Shaanxi	Changqing	304.74
1532	107.568	33.6305	the fourth survey	1560	31.4656	30	Shaanxi	Changqing	304.74
1533	107.568	33.6305	the fourth survey	1560	31.4656	30	Shaanxi	Changqing	304.74
1534	107.779	33.6272	the fourth survey	1717	20.7937	20	Shaanxi	Foping	292.652
1535	107.779	33.6272	the fourth survey	1717	20.7937	20	Shaanxi	Foping	292.652
1536	107.779	33.6272	the fourth survey	1717	20.7937	20	Shaanxi	Foping	292.652
1537	107.601	33.6315	the fourth survey	1863	21.8549	20	Shaanxi	Changqing	304.74
1538	107.579	33.6333	the fourth survey	2000	0	0	Shaanxi	Changqing	304.74
1539	107.744	33.6312	the fourth survey	1815	24.8921	20	Shaanxi	Foping	292.652
1540	107.816	33.6296	the fourth survey	2045	44.247	40	Shaanxi	Foping	292.652
1541	107.816	33.6296	the fourth survey	2045	44.247	40	Shaanxi	Foping	292.652
1542	107.648	33.6335	the fourth survey	2274	14.9314	10	Shaanxi	Changqing	304.74
1543	107.803	33.6301	the fourth survey	1655	30.5515	30	Shaanxi	Foping	292.652
1544	107.704	33.6324	the fourth survey	1919	23.0255	20	Shaanxi	Changqing	304.74
1545	107.581	33.635	the fourth survey	2049	17.9598	15	Shaanxi	Changqing	304.74
1546	107.8	33.6304	the fourth survey	1600	0	0	Shaanxi	Foping	292.652
1547	107.609	33.6347	the fourth survey	2000	0	0	Shaanxi	Changqing	304.74
1548	107.675	33.6333	the fourth survey	2000	13.378	10	Shaanxi	Changqing	304.74
1549	107.675	33.6333	the fourth survey	2000	13.378	10	Shaanxi	Changqing	304.74
1550	107.586	33.6355	the fourth survey	2061	36.9461	35	Shaanxi	Changqing	304.74
1551	107.654	33.6341	the fourth survey	2200	0	0	Shaanxi	Changqing	304.74
1552	107.585	33.6357	the fourth survey	2100	18.4188	15	Shaanxi	Changqing	304.74
1553	107.78	33.6316	the fourth survey	1721	17.0624	15	Shaanxi	Foping	292.652
1554	107.78	33.6317	the fourth survey	1734	17.0476	15	Shaanxi	Foping	292.652
1555	107.714	33.6335	the fourth survey	1962	13.5821	10	Shaanxi	Changqing	304.74
1556	107.756	33.6326	the fourth survey	1500	13.798	10	Shaanxi	Foping	292.652
1557	107.691	33.6341	the fourth survey	2300	0	0	Shaanxi	Changqing	304.74
1558	107.483	33.6386	the fourth survey	1537	23.1499	20	Shaanxi	Changqing	304.74
1559	107.687	33.6344	the fourth survey	2248	39.6655	35	Shaanxi	Changqing	304.74
1560	107.817	33.6316	the fourth survey	2193	17.9654	15	Shaanxi	Foping	292.652
1561	107.817	33.6316	the fourth survey	2193	17.9654	15	Shaanxi	Foping	292.652
1562	107.75	33.6334	the fourth survey	1751	27.7691	25	Shaanxi	Foping	292.652
1563	107.752	33.6334	the fourth survey	1738	28.8011	25	Shaanxi	Foping	292.652
1564	107.766	33.6334	the fourth survey	1462	34.3431	30	Shaanxi	Foping	292.652
1565	107.477	33.6396	the fourth survey	1700	0	0	Shaanxi	Changqing	304.74
1566	107.48	33.641	the fourth survey	1619	22.1092	20	Shaanxi	Changqing	304.74
1567	107.816	33.634	the fourth survey	2100	5.52021	5	Shaanxi	Foping	292.652
1568	107.816	33.634	the fourth survey	2100	5.52021	5	Shaanxi	Foping	292.652
1569	107.463	33.6416	the fourth survey	1460	15.346	15	Shaanxi	Changqing	304.74
1570	107.688	33.6372	the fourth survey	2359	29.0205	25	Shaanxi	Changqing	304.74
1571	107.688	33.6374	the fourth survey	2359	29.0205	25	Shaanxi	Changqing	304.74
1572	107.654	33.6383	the fourth survey	2291	16.5555	15	Shaanxi	Changqing	304.74
1573	107.686	33.6381	the fourth survey	2400	0	0	Shaanxi	Changqing	304.74
1574	107.627	33.6399	the fourth survey	2200	9.73678	5	Shaanxi	Changqing	304.74
1575	107.787	33.6365	the fourth survey	1661	30.4185	30	Shaanxi	Foping	292.652
1576	107.786	33.6366	the fourth survey	1689	27.887	25	Shaanxi	Foping	292.652
1577	107.812	33.6366	the fourth survey	1967	18.6482	15	Shaanxi	Foping	292.652
1578	107.784	33.6383	the fourth survey	1746	15.9646	15	Shaanxi	Foping	292.652
1579	107.745	33.6402	the fourth survey	1728	41.7161	40	Shaanxi	Foping	292.652
1580	107.785	33.6398	the fourth survey	1708	15.1797	15	Shaanxi	Foping	292.652
1581	107.785	33.6398	the fourth survey	1708	15.1797	15	Shaanxi	Foping	292.652
1582	107.789	33.6401	the fourth survey	1565	27.4148	25	Shaanxi	Foping	292.652
1583	107.801	33.6403	the fourth survey	1600	0	0	Shaanxi	Foping	292.652
1584	107.67	33.6433	the fourth survey	2199	35.0852	35	Shaanxi	Changqing	304.74
1585	107.784	33.6409	the fourth survey	1702	14.7242	10	Shaanxi	Foping	292.652
1586	107.784	33.6409	the fourth survey	1702	14.7242	10	Shaanxi	Foping	292.652
1587	107.499	33.6471	the fourth survey	1372	16.6015	15	Shaanxi	Changqing	304.74
1588	107.74	33.642	the fourth survey	1968	16.8745	15	Shaanxi	Foping	292.652
1589	107.8	33.6415	the fourth survey	1600	0	0	Shaanxi	Foping	292.652
1590	107.744	33.643	the fourth survey	1824	22.7091	20	Shaanxi	Foping	292.652
1591	107.798	33.6418	the fourth survey	1600	4.76364	0	Shaanxi	Foping	292.652
1592	107.798	33.6418	the fourth survey	1600	4.76364	0	Shaanxi	Foping	292.652
1593	107.673	33.6454	the fourth survey	2200	0	0	Shaanxi	Changqing	304.74
1594	107.767	33.6435	the fourth survey	1400	0	0	Shaanxi	Foping	292.652
1595	107.767	33.6435	the fourth survey	1400	0	0	Shaanxi	Foping	292.652
1596	107.767	33.6435	the fourth survey	1400	0	0	Shaanxi	Foping	292.652
1597	107.805	33.6428	the fourth survey	1700	0.337615	0	Shaanxi	Foping	292.652
1598	107.808	33.6434	the fourth survey	1675	24.5912	20	Shaanxi	Foping	292.652
1599	107.461	33.651	the fourth survey	1639	21.5594	20	Shaanxi	Changqing	304.74
1600	107.601	33.6483	the fourth survey	1712	21.0929	20	Shaanxi	Changqing	304.74
1601	107.777	33.6445	the fourth survey	1604	23.5385	20	Shaanxi	Foping	292.652
1602	107.599	33.6485	the fourth survey	1648	23.3822	20	Shaanxi	Changqing	304.74
1603	107.586	33.6496	the fourth survey	1503	18.1007	15	Shaanxi	Changqing	304.74
1604	107.785	33.6457	the fourth survey	1800	0	0	Shaanxi	Foping	292.652
1605	107.785	33.6457	the fourth survey	1800	0	0	Shaanxi	Foping	292.652
1606	107.785	33.6457	the fourth survey	1800	0	0	Shaanxi	Foping	292.652
1607	107.614	33.6495	the fourth survey	1700	0	0	Shaanxi	Changqing	304.74
1608	107.614	33.6495	the fourth survey	1700	0	0	Shaanxi	Changqing	304.74
1609	107.481	33.6524	the fourth survey	1576	29.0452	25	Shaanxi	Changqing	304.74
1610	107.62	33.6496	the fourth survey	1800	1.6876	0	Shaanxi	Changqing	304.74
1611	107.483	33.6525	the fourth survey	1505	19.8758	15	Shaanxi	Changqing	304.74
1612	107.783	33.6462	the fourth survey	1800	0	0	Shaanxi	Foping	292.652
1613	107.597	33.6503	the fourth survey	1600	0	0	Shaanxi	Changqing	304.74
1614	107.474	33.653	the fourth survey	1700	6.85322	5	Shaanxi	Changqing	304.74
1615	107.662	33.6492	the fourth survey	2290	19.2215	15	Shaanxi	Changqing	304.74
1616	107.744	33.6474	the fourth survey	1800	0	0	Shaanxi	Foping	292.652
1617	107.709	33.6483	the fourth survey	2300	1.6876	0	Shaanxi	Foping	292.652
1618	107.784	33.6467	the fourth survey	1800	0	0	Shaanxi	Foping	292.652
1619	107.786	33.6469	the fourth survey	1800	1.35022	0	Shaanxi	Foping	292.652
1620	107.833	33.6459	the fourth survey	2100	0	0	Shaanxi	Foping	292.652
1621	107.785	33.647	the fourth survey	1800	0	0	Shaanxi	Foping	292.652
1622	107.782	33.6474	the fourth survey	1800	0	0	Shaanxi	Foping	292.652
1623	107.651	33.6505	the fourth survey	2100	4.26269	0	Shaanxi	Changqing	304.74
1624	107.599	33.6516	the fourth survey	1600	0	0	Shaanxi	Changqing	304.74
1625	107.661	33.6505	the fourth survey	2265	22.5893	20	Shaanxi	Changqing	304.74
1626	107.756	33.6486	the fourth survey	1450	30.3781	30	Shaanxi	Foping	292.652
1627	107.595	33.6521	the fourth survey	1600	0	0	Shaanxi	Changqing	304.74
1628	107.804	33.6477	the fourth survey	1600	0	0	Shaanxi	Foping	292.652
1629	107.611	33.6521	the fourth survey	1700	5.60118	5	Shaanxi	Changqing	304.74
1630	107.707	33.6502	the fourth survey	2175	27.625	25	Shaanxi	Foping	292.652
1631	107.832	33.6475	the fourth survey	2027	29.8351	25	Shaanxi	Foping	292.652
1632	107.475	33.6553	the fourth survey	1629	16.9703	15	Shaanxi	Changqing	304.74
1633	107.621	33.6524	the fourth survey	1765	13.0854	10	Shaanxi	Changqing	304.74
1634	107.621	33.6524	the fourth survey	1765	13.0854	10	Shaanxi	Changqing	304.74
1635	107.766	33.6495	the fourth survey	1537	23.5596	20	Shaanxi	Foping	292.652
1636	107.822	33.6485	the fourth survey	1800	9.832	5	Shaanxi	Foping	292.652
1637	107.822	33.6485	the fourth survey	1800	9.832	5	Shaanxi	Foping	292.652
1638	107.756	33.6503	the fourth survey	1410	23.1243	20	Shaanxi	Foping	292.652
1639	107.823	33.649	the fourth survey	1838	44.9107	45	Shaanxi	Foping	292.652
1640	107.766	33.6506	the fourth survey	1593	34.6187	30	Shaanxi	Foping	292.652
1641	107.553	33.6552	the fourth survey	1446	25.625	25	Shaanxi	Changqing	304.74
1642	107.849	33.6488	the fourth survey	1946	12.7726	10	Shaanxi	Foping	292.652
1643	107.662	33.6531	the fourth survey	2212	21.579	20	Shaanxi	Changqing	304.74
1644	107.79	33.6503	the fourth survey	1759	20.4041	20	Shaanxi	Foping	292.652
1645	107.85	33.6495	the fourth survey	1946	17.4162	15	Shaanxi	Foping	292.652
1646	107.85	33.6495	the fourth survey	1946	17.4162	15	Shaanxi	Foping	292.652
1647	107.822	33.6503	the fourth survey	1900	0	0	Shaanxi	Foping	292.652
1648	107.849	33.6497	the fourth survey	1965	12.6255	10	Shaanxi	Foping	292.652
1649	107.82	33.6509	the fourth survey	1866	16.9195	15	Shaanxi	Foping	292.652
1650	107.621	33.6558	the fourth survey	1800	0	0	Shaanxi	Changqing	304.74
1651	107.492	33.6585	the fourth survey	1719	34.1394	30	Shaanxi	Changqing	304.74
1652	107.476	33.6589	the fourth survey	1600	0	0	Shaanxi	Changqing	304.74
1653	107.657	33.6551	the fourth survey	2100	0	0	Shaanxi	Changqing	304.74
1654	107.589	33.6567	the fourth survey	1700	0.337615	0	Shaanxi	Changqing	304.74
1655	107.676	33.6552	the fourth survey	2500	6.49257	5	Shaanxi	Foping	292.652
1656	107.59	33.6571	the fourth survey	1700	0	0	Shaanxi	Changqing	304.74
1657	107.549	33.658	the fourth survey	1500	0	0	Shaanxi	Changqing	304.74
1658	107.804	33.6525	the fourth survey	1600	0	0	Shaanxi	Foping	292.652
1659	107.807	33.6525	the fourth survey	1635	14.2515	10	Shaanxi	Foping	292.652
1660	107.786	33.6533	the fourth survey	1900	0	0	Shaanxi	Foping	292.652
1661	107.816	33.6528	the fourth survey	1800	9.01551	5	Shaanxi	Foping	292.652
1662	107.816	33.6528	the fourth survey	1800	9.01551	5	Shaanxi	Foping	292.652
1663	107.603	33.6576	the fourth survey	1700	9.832	5	Shaanxi	Changqing	304.74
1664	107.681	33.6561	the fourth survey	2500	41.7018	40	Shaanxi	Foping	292.652
1665	107.713	33.6555	the fourth survey	1973	31.3969	30	Shaanxi	Foping	292.652
1666	107.628	33.6573	the fourth survey	1900	0	0	Shaanxi	Changqing	304.74
1667	107.628	33.6573	the fourth survey	1900	0	0	Shaanxi	Changqing	304.74
1668	107.628	33.6573	the fourth survey	1900	0	0	Shaanxi	Changqing	304.74
1669	107.711	33.656	the fourth survey	1932	26.7187	25	Shaanxi	Foping	292.652
1670	107.564	33.6592	the fourth survey	1442	18.7799	20	Shaanxi	Changqing	304.74
1671	107.476	33.6613	the fourth survey	1643	24.9959	20	Shaanxi	Changqing	304.74
1672	107.476	33.6613	the fourth survey	1643	24.9959	20	Shaanxi	Changqing	304.74
1673	107.809	33.6543	the fourth survey	1621	19.1935	15	Shaanxi	Foping	292.652
1674	107.597	33.6591	the fourth survey	1900	0	0	Shaanxi	Changqing	304.74
1675	107.752	33.6559	the fourth survey	1476	27.2279	25	Shaanxi	Foping	292.652
1676	107.479	33.6617	the fourth survey	1701	21.066	20	Shaanxi	Changqing	304.74
1677	107.616	33.6591	the fourth survey	1900	0	0	Shaanxi	Changqing	304.74
1678	107.674	33.6585	the fourth survey	2397	13.5353	10	Shaanxi	Foping	292.652
1679	107.674	33.6585	the fourth survey	2397	13.5353	10	Shaanxi	Foping	292.652
1680	107.48	33.6627	the fourth survey	1736	22.7535	20	Shaanxi	Changqing	304.74
1681	107.463	33.6631	the fourth survey	2000	0	0	Shaanxi	Changqing	304.74
1682	107.678	33.6587	the fourth survey	2300	0	0	Shaanxi	Foping	292.652
1683	107.677	33.6588	the fourth survey	2300	3.03572	0	Shaanxi	Foping	292.652
1684	107.677	33.6588	the fourth survey	2300	3.03572	0	Shaanxi	Foping	292.652
1685	107.488	33.6631	the fourth survey	1937	24.7575	20	Shaanxi	Changqing	304.74
1686	107.723	33.6581	the fourth survey	1900	0	0	Shaanxi	Foping	292.652
1687	107.562	33.6617	the fourth survey	1542	24.9696	20	Shaanxi	Changqing	304.74
1688	107.47	33.6638	the fourth survey	1700	0	0	Shaanxi	Changqing	304.74
1689	107.832	33.6563	the fourth survey	2004	14.6675	10	Shaanxi	Foping	292.652
1690	107.521	33.6632	the fourth survey	1514	13.134	10	Shaanxi	Changqing	304.74
1691	107.777	33.6577	the fourth survey	1423	24.0243	20	Shaanxi	Foping	292.652
1692	107.777	33.6577	the fourth survey	1423	24.0243	20	Shaanxi	Foping	292.652
1693	107.78	33.6577	the fourth survey	1559	31.834	30	Shaanxi	Foping	292.652
1694	107.78	33.6577	the fourth survey	1559	31.834	30	Shaanxi	Foping	292.652
1695	107.592	33.6619	the fourth survey	1800	14.8896	10	Shaanxi	Changqing	304.74
1696	107.583	33.6623	the fourth survey	1900	0	0	Shaanxi	Changqing	304.74
1697	107.525	33.6635	the fourth survey	1599	8.84251	5	Shaanxi	Changqing	304.74
1698	107.678	33.6608	the fourth survey	2300	8.54373	5	Shaanxi	Foping	292.652
1699	107.466	33.6655	the fourth survey	1802	16.8955	15	Shaanxi	Changqing	304.74
1700	107.566	33.6637	the fourth survey	1500	0	0	Shaanxi	Changqing	304.74
1701	107.586	33.6635	the fourth survey	1900	2.69895	0	Shaanxi	Changqing	304.74
1702	107.599	33.6635	the fourth survey	1991	20.3075	20	Shaanxi	Changqing	304.74
1703	107.593	33.6638	the fourth survey	1800	0	0	Shaanxi	Changqing	304.74
1704	107.594	33.6638	the fourth survey	1800	0	0	Shaanxi	Changqing	304.74
1705	107.594	33.6638	the fourth survey	1800	0	0	Shaanxi	Changqing	304.74
1706	107.849	33.6583	the fourth survey	2000	0	0	Shaanxi	Foping	292.652
1707	107.849	33.6583	the fourth survey	2000	0	0	Shaanxi	Foping	292.652
1708	107.663	33.6627	the fourth survey	2388	18.0042	15	Shaanxi	Changqing	304.74
1709	107.832	33.6592	the fourth survey	2100	13.3622	10	Shaanxi	Foping	292.652
1710	107.832	33.6592	the fourth survey	2100	13.3622	10	Shaanxi	Foping	292.652
1711	107.588	33.6646	the fourth survey	1900	0	0	Shaanxi	Changqing	304.74
1712	107.599	33.6645	the fourth survey	1972	30.9662	30	Shaanxi	Changqing	304.74
1713	107.508	33.6668	the fourth survey	1532	16.8565	15	Shaanxi	Changqing	304.74
1714	107.57	33.6656	the fourth survey	1500	0	0	Shaanxi	Changqing	304.74
1715	107.479	33.6675	the fourth survey	1881	25.4861	25	Shaanxi	Changqing	304.74
1716	107.59	33.6653	the fourth survey	1900	0	0	Shaanxi	Changqing	304.74
1717	107.747	33.662	the fourth survey	1532	21.9082	20	Shaanxi	Foping	292.652
1718	107.747	33.662	the fourth survey	1532	21.9082	20	Shaanxi	Foping	292.652
1719	107.617	33.6648	the fourth survey	2000	4.10029	0	Shaanxi	Changqing	304.74
1720	107.592	33.6654	the fourth survey	1885	29.5614	25	Shaanxi	Changqing	304.74
1721	107.769	33.6616	the fourth survey	1818	25.9901	25	Shaanxi	Foping	292.652
1722	107.766	33.6618	the fourth survey	1900	4.58231	0	Shaanxi	Foping	292.652
1723	107.661	33.6642	the fourth survey	2312	18.5872	15	Shaanxi	Changqing	304.74
1724	107.681	33.664	the fourth survey	2182	32.1399	30	Shaanxi	Foping	292.652
1725	107.59	33.6659	the fourth survey	1900	0	0	Shaanxi	Changqing	304.74
1726	107.631	33.6651	the fourth survey	2000	0.337615	0	Shaanxi	Changqing	304.74
1727	107.67	33.6644	the fourth survey	2394	18.4591	15	Shaanxi	Foping	292.652
1728	107.656	33.6648	the fourth survey	2180	45.0759	45	Shaanxi	Changqing	304.74
1729	107.827	33.6612	the fourth survey	1875	20.0018	20	Shaanxi	Foping	292.652
1730	107.827	33.6612	the fourth survey	1875	20.0018	20	Shaanxi	Foping	292.652
1731	107.542	33.6674	the fourth survey	1797	27.9457	25	Shaanxi	Changqing	304.74
1732	107.656	33.6651	the fourth survey	2157	49.5716	45	Shaanxi	Changqing	304.74
1733	107.51	33.6681	the fourth survey	1434	28.253	25	Shaanxi	Changqing	304.74
1734	107.794	33.6621	the fourth survey	1857	19.4962	15	Shaanxi	Foping	292.652
1735	107.821	33.6616	the fourth survey	1800	0	0	Shaanxi	Foping	292.652
1736	107.821	33.6616	the fourth survey	1800	0	0	Shaanxi	Foping	292.652
1737	107.795	33.6624	the fourth survey	1809	19.333	15	Shaanxi	Foping	292.652
1738	107.672	33.6654	the fourth survey	2300	6.31755	5	Shaanxi	Foping	292.652
1739	107.798	33.6629	the fourth survey	1791	22.832	20	Shaanxi	Foping	292.652
1740	107.682	33.6656	the fourth survey	2100	10.6222	10	Shaanxi	Foping	292.652
1741	107.701	33.6655	the fourth survey	1970	16.0543	15	Shaanxi	Foping	292.652
1742	107.566	33.6685	the fourth survey	1600	0	0	Shaanxi	Changqing	304.74
1743	107.822	33.6631	the fourth survey	1800	0	0	Shaanxi	Foping	292.652
1744	107.543	33.6693	the fourth survey	1901	23.7539	25	Shaanxi	Changqing	304.74
1745	107.57	33.6689	the fourth survey	1625	28.9835	25	Shaanxi	Changqing	304.74
1746	107.565	33.669	the fourth survey	1602	25.2066	25	Shaanxi	Changqing	304.74
1747	107.819	33.6638	the fourth survey	1798	9.78732	5	Shaanxi	Foping	292.652
1748	107.519	33.6707	the fourth survey	1442	24.4613	20	Shaanxi	Changqing	304.74
1749	107.669	33.6679	the fourth survey	2400	0	0	Shaanxi	Foping	292.652
1750	107.568	33.67	the fourth survey	1618	29.9093	25	Shaanxi	Changqing	304.74
1751	107.519	33.6711	the fourth survey	1465	28.0986	25	Shaanxi	Changqing	304.74
1752	107.519	33.6711	the fourth survey	1469	32.4012	30	Shaanxi	Changqing	304.74
1753	107.519	33.6714	the fourth survey	1492	24.3103	20	Shaanxi	Changqing	304.74
1754	107.519	33.6714	the fourth survey	1492	24.3103	20	Shaanxi	Changqing	304.74
1755	107.58	33.6704	the fourth survey	1600	4.85753	0	Shaanxi	Changqing	304.74
1756	107.816	33.6653	the fourth survey	1719	13.2387	10	Shaanxi	Foping	292.652
1757	107.538	33.6719	the fourth survey	1878	23.7993	20	Shaanxi	Changqing	304.74
1758	107.538	33.6719	the fourth survey	1878	23.7993	20	Shaanxi	Changqing	304.74
1759	107.816	33.6659	the fourth survey	1712	13.2986	10	Shaanxi	Foping	292.652
1760	107.816	33.6659	the fourth survey	1712	13.2986	10	Shaanxi	Foping	292.652
1761	107.595	33.6707	the fourth survey	2000	0	0	Shaanxi	Changqing	304.74
1762	107.52	33.6725	the fourth survey	1500	0	0	Shaanxi	Changqing	304.74
1763	107.52	33.6725	the fourth survey	1500	0	0	Shaanxi	Changqing	304.74
1764	107.52	33.6725	the fourth survey	1500	0	0	Shaanxi	Changqing	304.74
1765	107.648	33.6698	the fourth survey	2000	12.7266	10	Shaanxi	Changqing	304.74
1766	107.598	33.6712	the fourth survey	2000	0	0	Shaanxi	Changqing	304.74
1767	107.8	33.6668	the fourth survey	1892	21.2892	20	Shaanxi	Foping	292.652
1768	107.813	33.6666	the fourth survey	1700	0	0	Shaanxi	Foping	292.652
1769	107.563	33.6726	the fourth survey	1717	27.8223	25	Shaanxi	Changqing	304.74
1770	107.664	33.6707	the fourth survey	2300	0	0	Shaanxi	Changqing	304.74
1771	107.6	33.6728	the fourth survey	2000	0	0	Shaanxi	Changqing	304.74
1772	107.6	33.6728	the fourth survey	2000	0	0	Shaanxi	Changqing	304.74
1773	107.565	33.6735	the fourth survey	1622	26.6492	25	Shaanxi	Changqing	304.74
1774	107.803	33.6684	the fourth survey	1851	22.4768	20	Shaanxi	Foping	292.652
1775	107.601	33.6733	the fourth survey	2000	0	0	Shaanxi	Changqing	304.74
1776	107.655	33.6721	the fourth survey	2300	15.241	15	Shaanxi	Changqing	304.74
1777	107.562	33.6741	the fourth survey	1806	20.828	20	Shaanxi	Changqing	304.74
1778	107.593	33.6736	the fourth survey	1918	15.897	15	Shaanxi	Changqing	304.74
1779	107.561	33.6743	the fourth survey	1828	18.9623	15	Shaanxi	Changqing	304.74
1780	107.822	33.6687	the fourth survey	1705	23.6303	20	Shaanxi	Foping	292.652
1781	107.508	33.6755	the fourth survey	1600	0	0	Shaanxi	Changqing	304.74
1782	107.803	33.6692	the fourth survey	1830	22.4151	20	Shaanxi	Foping	292.652
1783	107.633	33.673	the fourth survey	2207	34.1484	30	Shaanxi	Changqing	304.74
1784	107.633	33.673	the fourth survey	2207	34.1484	30	Shaanxi	Changqing	304.74
1785	107.782	33.6698	the fourth survey	1500	3.94548	0	Shaanxi	Foping	292.652
1786	107.823	33.6689	the fourth survey	1724	31.6537	35	Shaanxi	Foping	292.652
1787	107.808	33.6692	the fourth survey	1700	11.2764	10	Shaanxi	Foping	292.652
1788	107.825	33.669	the fourth survey	1752	18.1966	15	Shaanxi	Foping	292.652
1789	107.825	33.669	the fourth survey	1742	17.982	15	Shaanxi	Foping	292.652
1790	107.499	33.6761	the fourth survey	1600	0	0	Shaanxi	Changqing	304.74
1791	107.564	33.675	the fourth survey	1702	22.1595	20	Shaanxi	Changqing	304.74
1792	107.748	33.6711	the fourth survey	1500	0	0	Shaanxi	Foping	292.652
1793	107.748	33.6711	the fourth survey	1500	0	0	Shaanxi	Foping	292.652
1794	107.741	33.6713	the fourth survey	1531	24.2424	20	Shaanxi	Foping	292.652
1795	107.741	33.6713	the fourth survey	1531	24.2424	20	Shaanxi	Foping	292.652
1796	107.601	33.6744	the fourth survey	2000	3.9311	0	Shaanxi	Changqing	304.74
1797	107.801	33.6702	the fourth survey	1900	0	0	Shaanxi	Foping	292.652
1798	107.746	33.6718	the fourth survey	1500	24.4341	20	Shaanxi	Foping	292.652
1799	107.746	33.6718	the fourth survey	1500	24.4341	20	Shaanxi	Foping	292.652
1800	107.667	33.6735	the fourth survey	2400	5.72043	5	Shaanxi	Changqing	304.74
1801	107.65	33.6741	the fourth survey	2100	0	0	Shaanxi	Changqing	304.74
1802	107.827	33.6705	the fourth survey	1800	0	0	Shaanxi	Foping	292.652
1803	107.726	33.6728	the fourth survey	1600	15.6128	15	Shaanxi	Foping	292.652
1804	107.799	33.6718	the fourth survey	1891	23.6303	20	Shaanxi	Foping	292.652
1805	107.567	33.6769	the fourth survey	1703	20.5235	20	Shaanxi	Changqing	304.74
1806	107.567	33.6769	the fourth survey	1703	20.5235	20	Shaanxi	Changqing	304.74
1807	107.567	33.6769	the fourth survey	1703	20.5235	20	Shaanxi	Changqing	304.74
1808	107.734	33.6733	the fourth survey	1600	0	0	Shaanxi	Foping	292.652
1809	107.784	33.6722	the fourth survey	1500	0	0	Shaanxi	Foping	292.652
1810	107.784	33.6722	the fourth survey	1500	0	0	Shaanxi	Foping	292.652
1811	107.672	33.675	the fourth survey	2500	0.337615	0	Shaanxi	Foping	292.652
1812	107.811	33.6721	the fourth survey	1803	24.4505	20	Shaanxi	Foping	292.652
1813	107.609	33.6767	the fourth survey	2191	25.8659	25	Shaanxi	Changqing	304.74
1814	107.627	33.6763	the fourth survey	2425	28.2243	25	Shaanxi	Changqing	304.74
1815	107.758	33.6735	the fourth survey	1681	31.635	30	Shaanxi	Foping	292.652
1816	107.587	33.6773	the fourth survey	1756	23.4287	20	Shaanxi	Changqing	304.74
1817	107.646	33.6762	the fourth survey	2300	0	0	Shaanxi	Changqing	304.74
1818	107.613	33.6771	the fourth survey	2328	20.7226	20	Shaanxi	Changqing	304.74
1819	107.564	33.6782	the fourth survey	1700	0	0	Shaanxi	Changqing	304.74
1820	107.698	33.6755	the fourth survey	2000	0	0	Shaanxi	Foping	292.652
1821	107.568	33.6784	the fourth survey	1802	35.9412	35	Shaanxi	Changqing	304.74
1822	107.568	33.6784	the fourth survey	1802	35.9412	35	Shaanxi	Changqing	304.74
1823	107.665	33.6765	the fourth survey	2424	21.0862	20	Shaanxi	Changqing	304.74
1824	107.718	33.6755	the fourth survey	1701	18.2729	15	Shaanxi	Foping	292.652
1825	107.583	33.6785	the fourth survey	1734	24.1707	20	Shaanxi	Changqing	304.74
1826	107.669	33.6768	the fourth survey	2500	1.01275	0	Shaanxi	Foping	292.652
1827	107.586	33.6792	the fourth survey	1778	19.8368	15	Shaanxi	Changqing	304.74
1828	107.843	33.6753	the fourth survey	2041	14.5818	10	Shaanxi	Foping	292.652
1829	107.611	33.681	the fourth survey	2211	29.7723	25	Shaanxi	Changqing	304.74
1830	107.611	33.681	the fourth survey	2211	29.7723	25	Shaanxi	Changqing	304.74
1831	107.566	33.682	the fourth survey	1799	20.7937	20	Shaanxi	Changqing	304.74
1832	107.645	33.6812	the fourth survey	2400	0	0	Shaanxi	Changqing	304.74
1833	107.747	33.679	the fourth survey	1880	28.8842	25	Shaanxi	Foping	292.652
1834	107.747	33.679	the fourth survey	1880	28.8842	25	Shaanxi	Foping	292.652
1835	107.821	33.6774	the fourth survey	1800	0	0	Shaanxi	Foping	292.652
1836	107.821	33.6774	the fourth survey	1800	0	0	Shaanxi	Foping	292.652
1837	107.854	33.6774	the fourth survey	2173	18.4403	15	Shaanxi	Foping	292.652
1838	107.831	33.6784	the fourth survey	1917	24.3832	20	Shaanxi	Foping	292.652
1839	107.819	33.6788	the fourth survey	1931	28.3561	25	Shaanxi	Foping	292.652
1840	107.819	33.679	the fourth survey	1933	29.5175	25	Shaanxi	Foping	292.652
1841	107.592	33.6844	the fourth survey	2000	0	0	Shaanxi	Changqing	304.74
1842	107.618	33.684	the fourth survey	2362	20.1291	20	Shaanxi	Changqing	304.74
1843	107.818	33.6798	the fourth survey	2007	27.6623	25	Shaanxi	Foping	292.652
1844	107.658	33.6837	the fourth survey	2200	9.69727	5	Shaanxi	Changqing	304.74
1845	107.754	33.6822	the fourth survey	1700	0	0	Shaanxi	Foping	292.652
1846	107.775	33.6817	the fourth survey	1608	27.266	25	Shaanxi	Foping	292.652
1847	107.775	33.6817	the fourth survey	1608	27.266	25	Shaanxi	Foping	292.652
1848	107.773	33.6819	the fourth survey	1698	16.1814	15	Shaanxi	Foping	292.652
1849	107.749	33.6829	the fourth survey	1964	22.8661	20	Shaanxi	Foping	292.652
1850	107.646	33.6862	the fourth survey	2500	0	0	Shaanxi	Changqing	304.74
1851	107.597	33.6878	the fourth survey	2238	25.2704	25	Shaanxi	Changqing	304.74
1852	107.65	33.6868	the fourth survey	2448	17.9598	20	Shaanxi	Changqing	304.74
1853	107.818	33.6831	the fourth survey	2100	10.0468	10	Shaanxi	Foping	292.652
1854	107.627	33.6873	the fourth survey	2401	23.7993	20	Shaanxi	Changqing	304.74
1855	107.652	33.6869	the fourth survey	2358	35.9709	35	Shaanxi	Changqing	304.74
1856	107.66	33.6871	the fourth survey	2300	0	0	Shaanxi	Changqing	304.74
1857	107.66	33.6871	the fourth survey	2300	0	0	Shaanxi	Changqing	304.74
1858	107.777	33.6846	the fourth survey	1700	23.6761	20	Shaanxi	Foping	292.652
1859	107.682	33.6869	the fourth survey	2016	20.7042	15	Shaanxi	Foping	292.652
1860	107.682	33.6869	the fourth survey	2016	20.7042	15	Shaanxi	Foping	292.652
1861	107.618	33.6888	the fourth survey	2193	25.9983	25	Shaanxi	Changqing	304.74
1862	107.596	33.6894	the fourth survey	2339	32.6165	30	Shaanxi	Changqing	304.74
1863	107.596	33.6894	the fourth survey	2339	32.6165	30	Shaanxi	Changqing	304.74
1864	107.749	33.6862	the fourth survey	2000	0	0	Shaanxi	Foping	292.652
1865	107.715	33.687	the fourth survey	2000	0	0	Shaanxi	Foping	292.652
1866	107.818	33.6854	the fourth survey	2128	27.2263	25	Shaanxi	Foping	292.652
1867	107.818	33.6854	the fourth survey	2128	27.2263	25	Shaanxi	Foping	292.652
1868	107.816	33.6863	the fourth survey	2000	4.72794	0	Shaanxi	Foping	292.652
1869	107.59	33.6918	the fourth survey	2200	0	0	Shaanxi	Changqing	304.74
1870	107.75	33.6884	the fourth survey	2000	0	0	Shaanxi	Foping	292.652
1871	107.814	33.687	the fourth survey	2026	28.0274	25	Shaanxi	Foping	292.652
1872	107.663	33.6906	the fourth survey	2355	31.6818	30	Shaanxi	Changqing	304.74
1873	107.682	33.6905	the fourth survey	2100	8.11128	5	Shaanxi	Foping	292.652
1874	107.682	33.6905	the fourth survey	2100	8.11128	5	Shaanxi	Foping	292.652
1875	107.806	33.6881	the fourth survey	1904	41.964	40	Shaanxi	Foping	292.652
1876	107.806	33.6881	the fourth survey	1904	41.964	40	Shaanxi	Foping	292.652
1877	107.829	33.6886	the fourth survey	2265	32.0819	30	Shaanxi	Foping	292.652
1878	107.822	33.6896	the fourth survey	2304	12.2994	15	Shaanxi	Foping	292.652
1879	107.675	33.6933	the fourth survey	2300	18.1583	15	Shaanxi	Foping	292.652
1880	107.618	33.6945	the fourth survey	2107	19.8879	15	Shaanxi	Changqing	304.74
1881	107.69	33.6932	the fourth survey	2135	29.5388	25	Shaanxi	Foping	292.652
1882	107.679	33.6942	the fourth survey	2200	0	0	Shaanxi	Foping	292.652
1883	107.81	33.6921	the fourth survey	1927	43.4943	40	Shaanxi	Foping	292.652
1884	107.675	33.6952	the fourth survey	2386	20.5723	20	Shaanxi	Foping	292.652
1885	107.771	33.6943	the fourth survey	2000	17.1892	15	Shaanxi	Foping	292.652
1886	107.809	33.6938	the fourth survey	2000	0	0	Shaanxi	Foping	292.652
1887	107.665	33.6973	the fourth survey	2500	2.36199	0	Shaanxi	Changqing	304.74
1888	107.556	33.6997	the fourth survey	2100	0	0	Shaanxi	Changqing	304.74
1889	107.678	33.6978	the fourth survey	2229	34.1504	30	Shaanxi	Foping	292.652
1890	107.678	33.6978	the fourth survey	2229	34.1504	30	Shaanxi	Foping	292.652
1891	107.605	33.6997	the fourth survey	2400	0	0	Shaanxi	Changqing	304.74
1892	107.555	33.7011	the fourth survey	2136	21.955	20	Shaanxi	Changqing	304.74
1893	107.821	33.6957	the fourth survey	2457	22.4419	20	Shaanxi	Foping	292.652
1894	107.704	33.6984	the fourth survey	1929	28.851	25	Shaanxi	Foping	292.652
1895	107.645	33.6997	the fourth survey	2600	0	0	Shaanxi	Changqing	304.74
1896	107.665	33.6995	the fourth survey	2521	30.2182	30	Shaanxi	Changqing	304.74
1897	107.665	33.6995	the fourth survey	2521	30.2182	30	Shaanxi	Changqing	304.74
1898	107.692	33.699	the fourth survey	2139	29.9703	25	Shaanxi	Foping	292.652
1899	107.604	33.701	the fourth survey	2447	33.7643	30	Shaanxi	Changqing	304.74
1900	107.828	33.6966	the fourth survey	2600	0	0	Shaanxi	Foping	292.652
1901	107.828	33.6966	the fourth survey	2600	0	0	Shaanxi	Foping	292.652
1902	107.644	33.7008	the fourth survey	2600	0	0	Shaanxi	Changqing	304.74
1903	107.644	33.7008	the fourth survey	2600	0	0	Shaanxi	Changqing	304.74
1904	107.675	33.7002	the fourth survey	2361	34.2186	30	Shaanxi	Foping	292.652
1905	107.694	33.6998	the fourth survey	2100	0	0	Shaanxi	Foping	292.652
1906	107.707	33.7	the fourth survey	2000	0	0	Shaanxi	Foping	292.652
1907	107.579	33.7028	the fourth survey	2740	15.1695	15	Shaanxi	Huangbaiyuan	220.18
1908	107.771	33.6988	the fourth survey	2100	0.675206	0	Shaanxi	Foping	292.652
1909	107.613	33.7023	the fourth survey	2500	0	0	Shaanxi	Changqing	304.74
1910	107.665	33.7012	the fourth survey	2606	23.3454	20	Shaanxi	Changqing	304.74
1911	107.665	33.7012	the fourth survey	2606	23.3454	20	Shaanxi	Changqing	304.74
1912	107.643	33.7019	the fourth survey	2690	30.3402	30	Shaanxi	Changqing	304.74
1913	107.576	33.7034	the fourth survey	2650	24.2149	20	Shaanxi	Changqing	304.74
1914	107.574	33.7037	the fourth survey	2600	0	0	Shaanxi	Changqing	304.74
1915	107.594	33.7033	the fourth survey	2542	36.6313	35	Shaanxi	Changqing	304.74
1916	107.749	33.7002	the fourth survey	2000	0	0	Shaanxi	Foping	292.652
1917	107.584	33.7038	the fourth survey	2800	0	0	Shaanxi	Huangbaiyuan	220.18
1918	107.584	33.7038	the fourth survey	2800	0	0	Shaanxi	Huangbaiyuan	220.18
1919	107.571	33.7043	the fourth survey	2642	22.7535	20	Shaanxi	Huangbaiyuan	220.18
1920	107.728	33.7011	the fourth survey	2400	1.01275	0	Shaanxi	Foping	292.652
1921	107.667	33.7033	the fourth survey	2700	7.86096	5	Shaanxi	Foping	292.652
1922	107.642	33.7048	the fourth survey	2800	2.78189	0	Shaanxi	Changqing	304.74
1923	107.602	33.7057	the fourth survey	2600	0	0	Shaanxi	Changqing	304.74
1924	107.766	33.7022	the fourth survey	2000	0	0	Shaanxi	Foping	292.652
1925	107.766	33.7022	the fourth survey	2000	0	0	Shaanxi	Foping	292.652
1926	107.67	33.7046	the fourth survey	2609	22.2285	20	Shaanxi	Foping	292.652
1927	107.67	33.7046	the fourth survey	2609	22.2285	20	Shaanxi	Foping	292.652
1928	107.736	33.7035	the fourth survey	2094	21.6831	20	Shaanxi	Foping	292.652
1929	107.633	33.7059	the fourth survey	2461	29.8572	25	Shaanxi	Changqing	304.74
1930	107.75	33.7033	the fourth survey	2073	31.2058	30	Shaanxi	Foping	292.652
1931	107.636	33.7059	the fourth survey	2586	34.8021	30	Shaanxi	Changqing	304.74
1932	107.63	33.7061	the fourth survey	2400	10.6222	10	Shaanxi	Changqing	304.74
1933	107.808	33.7033	the fourth survey	2300	22.2285	20	Shaanxi	Foping	292.652
1934	107.808	33.7033	the fourth survey	2300	22.2285	20	Shaanxi	Foping	292.652
1935	107.706	33.7056	the fourth survey	2100	0	0	Shaanxi	Foping	292.652
1936	107.753	33.7046	the fourth survey	2211	28.0507	25	Shaanxi	Foping	292.652
1937	107.614	33.708	the fourth survey	2600	13.6558	10	Shaanxi	Changqing	304.74
1938	107.753	33.7057	the fourth survey	2219	30.9357	25	Shaanxi	Foping	292.652
1939	107.753	33.7057	the fourth survey	2219	30.9357	25	Shaanxi	Foping	292.652
1940	107.818	33.7043	the fourth survey	2600	0	0	Shaanxi	Foping	292.652
1941	107.818	33.7043	the fourth survey	2600	0	0	Shaanxi	Foping	292.652
1942	107.584	33.7097	the fourth survey	2735	18.2539	15	Shaanxi	Huangbaiyuan	220.18
1943	107.733	33.7065	the fourth survey	2136	26.3939	25	Shaanxi	Foping	292.652
1944	107.733	33.7065	the fourth survey	2136	26.3939	25	Shaanxi	Foping	292.652
1945	107.732	33.7073	the fourth survey	2200	9.42741	5	Shaanxi	Foping	292.652
1946	107.732	33.7073	the fourth survey	2200	9.42741	5	Shaanxi	Foping	292.652
1947	107.676	33.7086	the fourth survey	2669	23.7671	20	Shaanxi	Huangbaiyuan	220.18
1948	107.806	33.7058	the fourth survey	2400	0	0	Shaanxi	Foping	292.652
1949	107.559	33.7113	the fourth survey	2596	21.8635	20	Shaanxi	Huangbaiyuan	220.18
1950	107.559	33.7113	the fourth survey	2596	21.8635	20	Shaanxi	Huangbaiyuan	220.18
1951	107.675	33.709	the fourth survey	2635	18.2321	15	Shaanxi	Huangbaiyuan	220.18
1952	107.749	33.7074	the fourth survey	2156	44.1903	40	Shaanxi	Foping	292.652
1953	107.576	33.7112	the fourth survey	2418	27.2401	25	Shaanxi	Huangbaiyuan	220.18
1954	107.63	33.71	the fourth survey	2400	2.36199	0	Shaanxi	Changqing	304.74
1955	107.588	33.711	the fourth survey	2794	20.8485	20	Shaanxi	Huangbaiyuan	220.18
1956	107.631	33.7115	the fourth survey	2444	32.1818	30	Shaanxi	Changqing	304.74
1957	107.579	33.7126	the fourth survey	2533	23.2772	20	Shaanxi	Huangbaiyuan	220.18
1958	107.579	33.7126	the fourth survey	2533	23.2772	20	Shaanxi	Huangbaiyuan	220.18
1959	107.614	33.7126	the fourth survey	2731	28.851	25	Shaanxi	Changqing	304.74
1960	107.727	33.7102	the fourth survey	2375	28.2012	25	Shaanxi	Foping	292.652
1961	107.77	33.7093	the fourth survey	2465	32.4514	30	Shaanxi	Foping	292.652
1962	107.806	33.7086	the fourth survey	2500	16.118	15	Shaanxi	Foping	292.652
1963	107.678	33.7117	the fourth survey	2611	20.9735	20	Shaanxi	Foping	292.652
1964	107.705	33.7112	the fourth survey	2200	14.2036	10	Shaanxi	Foping	292.652
1965	107.693	33.7117	the fourth survey	2200	0	0	Shaanxi	Foping	292.652
1966	107.644	33.7128	the fourth survey	2768	20.9123	20	Shaanxi	Huangbaiyuan	220.18
1967	107.694	33.7118	the fourth survey	2200	0.337615	0	Shaanxi	Foping	292.652
1968	107.734	33.711	the fourth survey	2200	11.3481	10	Shaanxi	Foping	292.652
1969	107.792	33.7099	the fourth survey	2600	0	0	Shaanxi	Foping	292.652
1970	107.555	33.7151	the fourth survey	2400	36.9731	35	Shaanxi	Huangbaiyuan	220.18
1971	107.672	33.7126	the fourth survey	2500	0.675206	0	Shaanxi	Huangbaiyuan	220.18
1972	107.561	33.7152	the fourth survey	2500	0	0	Shaanxi	Huangbaiyuan	220.18
1973	107.561	33.7152	the fourth survey	2500	0	0	Shaanxi	Huangbaiyuan	220.18
1974	107.665	33.7131	the fourth survey	2500	0	0	Shaanxi	Huangbaiyuan	220.18
1975	107.66	33.7137	the fourth survey	2600	0	0	Shaanxi	Huangbaiyuan	220.18
1976	107.66	33.7137	the fourth survey	2600	0	0	Shaanxi	Huangbaiyuan	220.18
1977	107.792	33.7109	the fourth survey	2628	17.5627	15	Shaanxi	Foping	292.652
1978	107.663	33.7138	the fourth survey	2572	17.7669	15	Shaanxi	Huangbaiyuan	220.18
1979	107.663	33.7138	the fourth survey	2572	17.7669	15	Shaanxi	Huangbaiyuan	220.18
1980	107.663	33.7138	the fourth survey	2572	17.7669	15	Shaanxi	Huangbaiyuan	220.18
1981	107.588	33.7156	the fourth survey	2712	23.0947	20	Shaanxi	Huangbaiyuan	220.18
1982	107.588	33.7156	the fourth survey	2712	23.0947	20	Shaanxi	Huangbaiyuan	220.18
1983	107.808	33.7108	the fourth survey	2671	42.8232	40	Shaanxi	Foping	292.652
1984	107.808	33.7108	the fourth survey	2671	42.8232	40	Shaanxi	Foping	292.652
1985	107.635	33.7147	the fourth survey	2600	0	0	Shaanxi	Changqing	304.74
1986	107.635	33.7147	the fourth survey	2600	0	0	Shaanxi	Changqing	304.74
1987	107.665	33.7145	the fourth survey	2500	7.83263	5	Shaanxi	Huangbaiyuan	220.18
1988	107.665	33.7145	the fourth survey	2500	7.83263	5	Shaanxi	Huangbaiyuan	220.18
1989	107.614	33.7157	the fourth survey	2830	32.4012	30	Shaanxi	Changqing	304.74
1990	107.573	33.7166	the fourth survey	2281	31.7923	30	Shaanxi	Huangbaiyuan	220.18
1991	107.573	33.7166	the fourth survey	2281	31.7923	30	Shaanxi	Huangbaiyuan	220.18
1992	107.573	33.717	the fourth survey	2293	23.8859	20	Shaanxi	Huangbaiyuan	220.18
1993	107.809	33.712	the fourth survey	2718	25.2394	25	Shaanxi	Foping	292.652
1994	107.79	33.7125	the fourth survey	2600	0	0	Shaanxi	Laoxiancheng	123.627
1995	107.667	33.7157	the fourth survey	2447	18.8922	15	Shaanxi	Huangbaiyuan	220.18
1996	107.667	33.7157	the fourth survey	2447	18.8922	15	Shaanxi	Huangbaiyuan	220.18
1997	107.667	33.7157	the fourth survey	2447	18.8922	15	Shaanxi	Huangbaiyuan	220.18
1998	107.578	33.7176	the fourth survey	2400	0.337615	0	Shaanxi	Huangbaiyuan	220.18
[truncated: 430 more rows]
